# Supplementary material for: A putative Vibrio cholerae two-component system controls a conserved periplasmic protein in response to the antimicrobial peptide polymyxin B
Source: PLoS One. 2017 Oct 11;12(10):e0186199. doi: 10.1371/journal.pone.0186199 (PMC5636140; doi:10.1371/journal.pone.0186199)
Supplement: S1 Table — (XLSX) [file pone.0186199.s001.xlsx]

## Sheet: Sheet1
Supplemental Table 1: Genes increased in abundance in C6706 treated with polymyxin compared to untreated C6706.
Gene/ORF name	Log2 Fold Change	P value
VC0007_rpmH_50S_ribosomal_protein_L34	1.65732	7.03013e-05
VC0010_-_amino_acid_ABC_transporter_substrate-binding_protein	3.51484	4.92248e-22
VC0030_ilvM_acetolactate_synthase_2_regulatory_subunit	1.77743	1.5172e-07
VC0031_-_acetolactate_synthase_2_catalytic_subunit	1.74554	1.68724e-06
VC0034_-_thiol:disulfide_interchange_protein	2.01101	2.20985e-07
VC0298_-_acetyl-CoA_synthetase	2.3067	5.15847e-11
VC0299_-_DNA_polymerase_III_subunit_epsilon	2.46772	7.93982e-13
VC0300_-_hypothetical_protein	2.42641	5.15847e-11
VC0327_rplL_50S_ribosomal_protein_L7/L12	2.37582	2.6848e-10
VC0366_rpsF_30S_ribosomal_protein_S6	1.70283	7.60577e-06
VC0367_-_primosomal_replication_protein_N	1.77774	2.66276e-06
VC0368_rpsR_30S_ribosomal_protein_S18	2.22101	4.4645e-09
VC0369_rplI_50S_ribosomal_protein_L9	2.40317	2.16422e-10
VC0385_-_sulfite_reductase_subunit_beta	2.09652	3.70437e-10
VC0435_rplU_50S_ribosomal_protein_L21	1.86111	4.46062e-07
VC0436_rpmA_50S_ribosomal_protein_L27	1.74093	5.55457e-06
VC0538_-_thiosulfate_ABC_transporter_substrate-binding_protein	1.97492	4.48166e-09
VC0562_rimM_16S_rRNA-processing_protein_RimM	1.68489	5.61351e-06
VC0563_trmD_tRNA_(guanine-N(1)-)-methyltransferase	2.12108	2.05948e-08
VC0564_rplS_50S_ribosomal_protein_L19	2.28856	2.69326e-09
VC0571_rpsI_30S_ribosomal_protein_S9	1.87638	1.5708e-06
VC0572_-_hypothetical_protein	1.92495	3.65109e-06
VC0608_-_iron(III)_ABC_transporter_periplasmic_iron-compound-binding_protein	2.85661	4.17947e-15
VC0695_-_phospho-2-dehydro-3-deoxyheptonate_aldolase	2.31214	2.86951e-11
VC0696_tyrA_bifunctional_chorismate_mutase/prephenate_dehydrogenase	1.68603	9.21289e-07
VC0708_-_hypothetical_protein	1.82711	1.50401e-06
VC0873_-_hypothetical_protein	2.35063	2.31719e-11
VC0880_-_hypothetical_protein	2.30654	3.39645e-10
VC0895_-_hypothetical_protein	1.77629	3.81247e-07
VC0968_-_cysteine_synthase_A	2.84658	3.81337e-15
VC1117_-_heat_shock_protein_HtpX	1.75175	1.84614e-06
VC1175_-_hypothetical_protein	3.37919	1.33264e-05
VC1235_-_sodium/dicarboxylate_symporter	2.16707	1.17959e-09
VC1317_-_hypothetical_protein	3.45114	7.01933e-20
VC1318_-_outer_membrane_protein_OmpV	3.7702	2.69496e-23
VC1319_-_sensor_histidine_kinase	2.40151	4.40319e-11
VC1320_-_DNA-binding_response_regulator	3.17797	1.27763e-17
VC1334_-_hypothetical_protein	2.03445	1.95044e-09
VC1450_-_RTX_toxin_activating_protein	1.87459	3.54889e-07
VC1471_-_hypothetical_protein	1.76824	1.96899e-06
VC1486_-_ABC_transporter_ATPase	1.61383	1.69724e-05
VC1489_-_hypothetical_protein	2.22491	0.00458818
VC1563_-_hypothetical_protein	2.76981	6.34808e-14
VC1564_-_hypothetical_protein	3.0583	2.05948e-08
VC1565_-_outer_membrane_protein_TolC	2.67587	2.30843e-12
VC1566_-_hypothetical_protein	2.29662	6.20722e-10
VC1567_-_hypothetical_protein	2.56234	8.19434e-12
VC1568_-_ABC_transporter_ATP-binding_protein	1.90698	1.84507e-07
VC1575_-_hypothetical_protein	2.11808	1.10717e-09
VC1576_-_hypothetical_protein	1.81863	1.07817e-07
VC1577_-_hypothetical_protein	2.84925	3.33351e-15
VC1578_-_hypothetical_protein	2.74095	4.53076e-14
VC1579_-_enterobactin_synthetase_subunit_F	2.01712	1.61255e-08
VC1586_-_hypothetical_protein	2.99	0.0353611
VC1655_-_magnesium_transporter	3.13696	1.06265e-17
VC1742_-_hypothetical_protein	1.65208	1.61045e-05
VC1820_-_PTS_system_fructose-specific_transporter_subunit_IIA	2.59812	2.52942e-13
VC1830_-_hypothetical_protein	1.75086	3.27104e-07
VC1923_tig_trigger_factor	1.98059	2.27426e-07
VC1957_-_hypothetical_protein	1.61581	7.03147e-06
VC1964_-_hypothetical_protein	1.78708	4.41846e-07
VC2021_fabG_3-ketoacyl-ACP_reductase	1.61222	1.94369e-05
VC2025_rpmF_50S_ribosomal_protein_L32	2.05906	1.01894e-07
VC2256_-_undecaprenyl_diphosphate_synthase	1.70671	1.92441e-05
VC2259_tsf_elongation_factor_Ts	2.21775	6.72049e-09
VC2362_-_threonine_synthase	2.75903	2.6461e-14
VC2363_-_homoserine_kinase	2.98003	1.13435e-16
VC2364_thrA_bifunctional_aspartokinase_I/homoserine_dehydrogenase_I	2.38132	2.92087e-11
VC2559_cysN_sulfate_adenylyltransferase_subunit_1	1.96863	2.82086e-09
VC2560_-_sulfate_adenylyltransferase_subunit_2	2.67121	1.20893e-15
VC2561_-_uroporphyrin-III_C-methyltransferase	2.09259	2.31553e-09
VC2572_rpsD_30S_ribosomal_protein_S4	1.58573	1.15918e-05
VC2580_rplR_50S_ribosomal_protein_L18	1.76038	2.23894e-06
VC2581_rplF_50S_ribosomal_protein_L6	1.61231	7.9904e-06
VC2588_rpmC_50S_ribosomal_protein_L29	1.81599	7.68768e-07
VC2589_rplP_50S_ribosomal_protein_L16	2.40502	8.68162e-11
VC2590_rpsC_30S_ribosomal_protein_S3	2.00976	3.13815e-08
VC2591_rplV_50S_ribosomal_protein_L22	1.77576	1.50051e-06
VC2594_rplW_50S_ribosomal_protein_L23	1.62357	1.38761e-05
VC2595_rplD_50S_ribosomal_protein_L4	1.64164	1.50899e-05
VC2596_rplC_50S_ribosomal_protein_L3	2.23116	3.25957e-09
VC2644_argC_N-acetyl-gamma-glutamyl-phosphate_reductase	2.37462	6.98901e-13
VC2705_-_sodium/solute_symporter	1.64512	1.96899e-06
VC2761_-_inner_membrane_transport_protein_YdhC	1.91511	8.39531e-07
VC2767_-_ATP_synthase_F0F1_subunit_delta	1.65406	3.07259e-06
VCA0046_-_hypothetical_protein	1.94258	8.93503e-07
VCA0076_-_hypothetical_protein	1.82166	1.25164e-07
VCA0107_-_hypothetical_protein	2.4879	1.45598e-12
VCA0108_-_hypothetical_protein	2.06166	4.64254e-09
VCA0109_-_hypothetical_protein	2.1549	9.44777e-10
VCA0139_-_hypothetical_protein	1.83961	8.28847e-07
VCA0288_infC_initiation_factor_IF3	1.68823	2.37582e-06
VCA0447_-_hemagglutinin_associated_protein	2.05255	3.63852e-07
VCA0657_glpD_glycerol-3-phosphate_dehydrogenase	2.20004	6.46101e-09
VCA0684_-_regulatory_protein_UhpC	1.94909	6.10794e-07
VCA0685_-_iron(III)_ABC_transporter_periplasmic_iron-compound-binding_protein	3.39565	5.50786e-19
VCA0686_-_iron(III)_ABC_transporter_permease	3.83657	1.70035e-23
VCA0687_fbpC_ferric_transporter_ATP-binding_subunit	4.25269	1.05265e-27
VCA0732_-_hypothetical_protein	3.171	1.63202e-17
VCA0733_-_hypothetical_protein	3.22513	1.74993e-05
VCA0839_-_hypothetical_protein	1.75303	0.0461994
VCA0845_-_hypothetical_protein	2.18794	1.85487e-09
VCA1060_ribB_3,4-dihydroxy-2-butanone_4-phosphate_synthase	2.32756	2.69175e-10
