# Supplementary material for: A putative Vibrio cholerae two-component system controls a conserved periplasmic protein in response to the antimicrobial peptide polymyxin B
Source: PLoS One. 2017 Oct 11;12(10):e0186199. doi: 10.1371/journal.pone.0186199 (PMC5636140; doi:10.1371/journal.pone.0186199)
Supplement: S2 Table — (XLSX) [file pone.0186199.s002.xlsx]

## Sheet: Sheet1
Supplemental Figure 2: Genes decreased in abundance in C6706 treated with polymyxin compared to untreated C6706.
Gene/ORF name	Log2 fold change	P value
RNAseq_PTU12_NC_002506_M9_I4_chrII_13_Detected_by_RNAseq	-1.63221	3.22171e-05
RNAseq_PTU16_NC_002505_Rab_4I_chrI_7_Detected_by_RNAseq	-2.04426	0.000422206
RNAseq_PTU24_NC_002506_M9_I_chrII_22_Detected_by_RNAseq	-1.80939	1.72457e-09
RNAseq_PTU25_NC_002506_M9_I4_chrII_23_Detected_by_RNAseq	-1.93786	4.32739e-07
RNAseq_PTU36_NC_002505_M9_I4_chrI_38_Detected_by_RNAseq	-1.76747	7.75319e-07
RNAseq_PTU44_NC_002505_LB_I_chrI_46_Detected_by_RNAseq	-1.61204	1.57892e-07
Rfam_ncRNA11_NC_002506_IGR7_Rfam_annotation	-2.6437	5.42346e-05
Rfam_ncRNA12_NC_002506_CsrD_Rfam_annotation	-2.74083	2.62183e-33
Rfam_ncRNA1_NC_002505_C1_Rfam_annotation	-1.67326	3.78181e-08
Rfam_ncRNA21_NC_002505_Glycine_Rfam_annotation	-1.64435	7.75319e-07
Rfam_ncRNA3_NC_002506_A7_Rfam_annotation	-2.3868	3.52417e-30
Rfam_ncRNA7_NC_002505_CsrB_Rfam_annotation	-2.37784	6.0606e-27
VC0076_-_universal_stress_protein_A	-2.27755	2.71837e-19
VC0089_-_cytochrome_c551_peroxidase	-2.63551	1.70035e-23
VC0280_cadB_lysine/cadaverine_antiporter	-4.27963	1.26005e-59
VC0281_-_lysine_decarboxylase,_inducible	-3.22874	2.7299e-35
VC0301_-_hypothetical_protein	-1.89502	0.000316079
VC0391_-_aspartate_kinase	-2.05332	5.84611e-12
VC0414_-_hypothetical_protein	-1.5924	4.64254e-09
VC0423_-_arginine_deiminase	-2.06663	1.08036e-08
VC0534_-_RNA_polymerase_sigma-38_factor	-1.85856	3.36042e-11
VC0658_-_c-di-GMP_phosphodiesterase_A-like_protein	-1.62714	2.5933e-06
VC0728_-_hypothetical_protein	-1.6323	7.78528e-07
VC0737_-_acetoin_utilization_protein_AcuB	-1.69652	4.2748e-08
VC0784_-_sodium/alanine_symporter	-1.60504	3.48958e-08
VC0826_-_toxin_co-regulated_pilus_biosynthesis_protein_P	-2.869	8.91755e-33
VC0827_-_toxin_co-regulated_pilus_biosynthesis_protein_H	-3.59722	2.32314e-42
VC0828_-_toxin_co-regulated_pilin	-1.92557	1.00968e-10
VC0972_-_porin	-2.49687	7.43176e-27
VC1027_moaD_molybdopterin_synthase_small_subunit	-2.26964	2.23894e-06
VC1029_-_GGDEF_family_protein	-1.70627	7.60577e-06
VC1064_-_lipoprotein-like_protein	-1.76078	1.4718e-08
VC1080_-_hypothetical_protein	-1.88282	3.15454e-09
VC1153_-_hypothetical_protein	-1.8048	1.94357e-12
VC1185_-_GGDEF_family_protein	-2.02537	1.24592e-10
VC1202_hutH_histidine_ammonia-lyase	-1.62317	4.21458e-08
VC1203_-_urocanate_hydratase	-1.74723	1.78827e-09
VC1204_-_formimidoylglutamase	-1.74412	2.88301e-07
VC1205_-_imidazolonepropionase	-2.45993	2.65577e-16
VC1206_-_histidine_utilization_repressor	-1.81555	1.11707e-08
VC1207_-_hypothetical_protein	-1.81471	6.83285e-08
VC1225_-_hypothetical_protein	-1.6289	6.66865e-05
VC1243_-_hypothetical_protein	-5.7282	1.72386e-33
VC1244_-_vtamin_B12-transporter_permease	-2.2284	6.3256e-13
VC1333_-_hypothetical_protein	-2.00718	2.52088e-08
VC1345_-_oxidoreductase	-1.7698	1.16664e-06
VC1362_-_amino_acid_ABC_transporter_substrate-binding_protein	-1.62135	4.23645e-07
VC1370_-_GGDEF_family_protein	-1.97806	7.56693e-09
VC1374_-_molecular_chaperone_DnaK	-2.03639	2.34614e-09
VC1462_-_RstB2_protein	-1.79708	4.46062e-07
VC1589_-_alpha-acetolactate_decarboxylase	-1.70036	0.000116954
VC1612_-_fimbrial_biogenesis_and_twitching_motility_protein	-1.60351	1.84338e-06
VC1613_-_hypothetical_protein	-2.06032	1.38457e-11
VC1646_-_hypothetical_protein	-1.67145	0.000124067
VC1707_-_hypothetical_protein	-2.82658	1.75274e-23
VC1740_-_acyl-CoA_dehydrogenase	-1.88255	8.53281e-08
VC1773_-_hypothetical_protein	-1.95187	1.17348e-08
VC1774_-_N-acetylneuraminic_acid_mutarotase	-2.26464	8.3227e-12
VC1776_-_N-acetylneuraminate_lyase	-1.93105	8.11599e-11
VC1777_-_hypothetical_protein	-1.858	5.27859e-10
VC1778_-_hypothetical_protein	-1.75871	1.82433e-08
VC1779_-_C4-dicarboxylate-binding_periplasmic_protein	-2.24823	1.81525e-17
VC1782_-_N-acetylmannosamine_kinase	-1.6043	6.70427e-06
VC1783_-_N-acetylglucosamine-6-phosphate_deacetylase	-1.60657	4.77513e-06
VC1784_-_neuraminidase	-2.25572	7.764e-22
VC1854_-_porin	-3.44406	1.07536e-60
VC1861_-_amino_acid_ABC_transporter_permease	-1.62309	0.000138667
VC1862_-_amino_acid_ABC_transporter_permease	-2.39914	3.15184e-11
VC1863_-_amino_acid_ABC_transporter_substrate-binding_protein	-1.94714	4.04643e-07
VC1874_-_SpoVR_family_protein	-2.6997	8.10592e-31
VC2009_-_hypothetical_protein	-1.6067	2.15829e-10
VC2070_-_phosphohistidine_phosphatase	-1.92348	1.2552e-11
VC2154_-_hypothetical_protein	-1.62371	4.08838e-06
VC2173_-_hypothetical_protein	-1.87764	2.16885e-11
VC2221_-_hypothetical_protein	-2.00267	3.91223e-24
VC2243_-_hypothetical_protein	-3.55292	1.6104e-13
VC2265_-_phosphatidylglycerophosphatase_A	-1.67857	0.000460626
VC2314_-_hypothetical_protein	-1.97521	7.06263e-09
VC2315_-_hypothetical_protein	-1.8738	6.90056e-05
VC2361_-_autonomous_glycyl_radical_cofactor_GrcA	-1.97971	8.4639e-17
VC2449_-_hypothetical_protein	-2.08847	0.000925775
VC2473_-_hypothetical_protein	-1.81799	8.58238e-11
VC2507_-_hypothetical_protein	-1.62665	4.55184e-08
VC2615_-_hypothetical_protein	-2.0263	1.78464e-08
VC2616_astD_succinylglutamic_semialdehyde_dehydrogenase	-1.89214	1.10717e-09
VC2617_-_arginine/ornithine_succinyltransferase	-1.91574	1.83492e-08
VC2640_-_hypothetical_protein	-1.68365	3.97883e-07
VC2702_-_LuxR_family_transcriptional_regulator	-1.64273	1.37618e-07
VCA0008_-_methyl-accepting_chemotaxis_protein	-2.04434	1.2148e-09
VCA0015_-_hypothetical_protein	-2.01473	1.42948e-10
VCA0052_-_hypothetical_protein	-2.12229	2.06636e-17
VCA0078_-_hypothetical_protein	-1.65373	8.01868e-08
VCA0223_-_protease	-2.39293	1.64714e-13
VCA0246_ulaA_PTS_system_ascorbate-specific_transporter_subunits_IICB	-4.13707	4.2328e-46
VCA0315_-_hypothetical_protein	-1.87384	0.0269092
VCA0509_-_hypothetical_protein	-2.07968	1.18566e-08
VCA0529_-_potassium_uptake_protein,_Kup_system	-2.77319	1.22606e-11
VCA0533_-_tatA_protein	-1.66304	3.63005e-09
VCA0606_-_phosphonoacetaldehyde_hydrolase	-1.7322	1.50051e-06
VCA0707_-_regulatory_protein_UhpC	-3.26435	2.84749e-16
VCA0710_-_TMAO_reductase_system_periplasmic_protein_TorT	-2.21818	4.67968e-11
VCA0731_-_hypothetical_protein	-2.0383	4.81833e-07
VCA0738_-_hypothetical_protein	-2.61153	4.18345e-21
VCA0761_-_hypothetical_protein	-2.60005	1.76723e-11
VCA0798_-_CbbY_family_protein	-1.89506	7.39536e-10
VCA0826_-_hypothetical_protein	-1.85609	0.00637908
VCA0827_phhB_pterin-4-alpha-carbinolamine_dehydratase	-2.00183	4.23645e-07
VCA0828_phhA_phenylalanine_4-monooxygenase	-2.00859	4.23645e-07
VCA0834_-_hypothetical_protein	-2.84795	8.84458e-26
VCA0856_-_hypothetical_protein	-1.59138	0.00308625
VCA0923_-_methyl-accepting_chemotaxis_protein	-1.76786	1.58637e-08
VCA0942_-_hypothetical_protein	-1.61552	1.16297e-05
VCA0961_-_hypothetical_protein	-2.4522	1.47995e-12
VCA0988_-_methyl-accepting_chemotaxis_protein	-1.88575	3.18466e-07
VCA0994_-_hypothetical_protein	-1.72685	8.26303e-08
VCA1007_-_hypothetical_protein	-2.02961	0.0128033
VCA1015_-_Na+/H+_antiporter	-2.25153	1.22786e-13
VCA1086_-_response_regulator	-1.80617	2.13456e-09
VCA1087_-_anti-sigma_F_factor_antagonist	-2.16656	5.28019e-13
VCA1088_-_methyl-accepting_chemotaxis_protein	-2.07106	1.03674e-11
