# Supplementary material for: A putative Vibrio cholerae two-component system controls a conserved periplasmic protein in response to the antimicrobial peptide polymyxin B
Source: PLoS One. 2017 Oct 11;12(10):e0186199. doi: 10.1371/journal.pone.0186199 (PMC5636140; doi:10.1371/journal.pone.0186199)
Supplement: S3 Table — (XLSX) [file pone.0186199.s003.xlsx]

## Sheet: Sheet1
Supplemental Table 3: Genes increased in abundance in ΔVC1639 treated with polymyxin compared to untreated ΔVC1639.
Gene/ORF name	Log2 fold change	P value
Rfam_ncRNA11_NC_002505_GcvB_Rfam_annotation	2.0212	4.68332e-25
Rfam_ncRNA22_NC_002505_ykoK_Rfam_annotation	2.53613	4.90941e-25
Rfam_ncRNA31_NC_002505_CsrC_Rfam_annotation	2.2252	2.76524e-31
Rfam_ncRNA5_NC_002506_Lysine_Rfam_annotation	1.90764	2.24768e-17
Rfam_ncRNA8_NC_002505_Lysine_Rfam_annotation	1.67767	4.27446e-12
VC0010_-_amino_acid_ABC_transporter_substrate-binding_protein	3.1584	5.85646e-36
VC0034_-_thiol:disulfide_interchange_protein	1.93316	2.18715e-17
VC0157_-_alkaline_serine_protease	1.67654	1.09004e-13
VC0298_-_acetyl-CoA_synthetase	2.63276	1.04846e-32
VC0299_-_DNA_polymerase_III_subunit_epsilon	2.86562	3.08817e-29
VC0300_-_hypothetical_protein	2.65042	7.49274e-29
VC0327_rplL_50S_ribosomal_protein_L7/L12	1.74732	5.29914e-16
VC0368_rpsR_30S_ribosomal_protein_S18	1.71346	4.39869e-15
VC0369_rplI_50S_ribosomal_protein_L9	1.76322	1.43865e-15
VC0385_-_sulfite_reductase_subunit_beta	1.98875	1.86519e-15
VC0435_rplU_50S_ribosomal_protein_L21	1.70839	2.35579e-16
VC0436_rpmA_50S_ribosomal_protein_L27	1.6313	9.60694e-15
VC0538_-_thiosulfate_ABC_transporter_substrate-binding_protein	1.63228	1.30158e-10
VC0564_rplS_50S_ribosomal_protein_L19	1.73994	6.13933e-15
VC0608_-_iron(III)_ABC_transporter_periplasmic_iron-compound-binding_protein	2.27082	3.6464e-21
VC0695_-_phospho-2-dehydro-3-deoxyheptonate_aldolase	1.60011	5.73089e-12
VC0708_-_hypothetical_protein	1.82683	4.23204e-16
VC0734_-_malate_synthase	1.93865	8.17393e-17
VC0796_-_citrate_(pro-3S)-lyase_ligase	1.59959	1.48018e-07
VC0797_-_citrate_lyase_subunit_gamma	2.97061	1.51064e-17
VC0798_-_citrate_lyase_subunit_beta	2.07863	3.55333e-15
VC0799_-_citrate_lyase_subunit_alpha	2.06188	1.79646e-15
VC0880_-_hypothetical_protein	1.80457	2.27597e-14
VC0895_-_hypothetical_protein	2.0534	1.08864e-25
VC0968_-_cysteine_synthase_A	2.85864	4.1216e-33
VC1090_-_hypothetical_protein	1.9334	1.58536e-11
VC1175_-_hypothetical_protein	2.15645	0.000252411
VC1235_-_sodium/dicarboxylate_symporter	1.99214	1.86519e-15
VC1317_-_hypothetical_protein	3.10224	3.77475e-40
VC1318_-_outer_membrane_protein_OmpV	3.51685	3.1127e-56
VC1319_-_sensor_histidine_kinase	1.97408	9.27112e-19
VC1320_-_DNA-binding_response_regulator	2.79557	8.55872e-34
VC1333_-_hypothetical_protein	1.8507	9.29254e-13
VC1471_-_hypothetical_protein	1.63465	9.39521e-11
VC1563_-_hypothetical_protein	3.45933	3.28973e-41
VC1564_-_hypothetical_protein	3.15957	6.13933e-15
VC1565_-_outer_membrane_protein_TolC	2.83074	1.4826e-32
VC1566_-_hypothetical_protein	2.59267	1.45949e-29
VC1567_-_hypothetical_protein	2.77171	1.83044e-31
VC1568_-_ABC_transporter_ATP-binding_protein	2.22152	3.22468e-21
VC1569_-_hypothetical_protein	1.67519	5.65171e-10
VC1576_-_hypothetical_protein	1.65944	2.80411e-14
VC1577_-_hypothetical_protein	2.29182	1.11206e-24
VC1578_-_hypothetical_protein	2.30705	2.48252e-24
VC1579_-_enterobactin_synthetase_subunit_F	1.68111	2.58186e-15
VC1655_-_magnesium_transporter	2.73577	8.29662e-31
VC1820_-_PTS_system_fructose-specific_transporter_subunit_IIA	2.58649	7.85067e-28
VC1821_-_PTS_system_fructose-specific_transporter_subunit_IIBC	1.61359	2.6998e-14
VC1830_-_hypothetical_protein	1.6972	1.96567e-09
VC1923_tig_trigger_factor	1.96081	6.0975e-19
VC1957_-_hypothetical_protein	1.7371	4.02304e-14
VC1964_-_hypothetical_protein	1.65392	7.49364e-14
VC2025_rpmF_50S_ribosomal_protein_L32	1.60042	1.1803e-12
VC2259_tsf_elongation_factor_Ts	1.87361	3.49267e-18
VC2362_-_threonine_synthase	1.94704	5.89579e-17
VC2363_-_homoserine_kinase	2.18797	2.26865e-20
VC2467_-_RNA_polymerase_sigma_factor_RpoE	1.97615	5.51985e-20
VC2559_cysN_sulfate_adenylyltransferase_subunit_1	1.67711	1.47948e-10
VC2560_-_sulfate_adenylyltransferase_subunit_2	2.05781	3.53305e-14
VC2561_-_uroporphyrin-III_C-methyltransferase	2.10117	4.49607e-13
VC2588_rpmC_50S_ribosomal_protein_L29	1.65333	4.94352e-14
VC2589_rplP_50S_ribosomal_protein_L16	1.90328	6.40048e-18
VC2596_rplC_50S_ribosomal_protein_L3	1.72204	2.31443e-15
VC2704_-_hypothetical_protein	2.53861	6.0515e-23
VC2705_-_sodium/solute_symporter	2.468	3.19856e-26
VC2761_-_inner_membrane_transport_protein_YdhC	2.21693	1.77844e-20
VCA0107_-_hypothetical_protein	2.06021	1.47987e-14
VCA0139_-_hypothetical_protein	2.08555	2.45382e-15
VCA0288_infC_initiation_factor_IF3	1.63784	2.93779e-15
VCA0404_-_hypothetical_protein	1.77042	0.0071148
VCA0444_-_relE_protein	1.99348	1.12543e-14
VCA0446_-_hemagglutinin	1.67928	1.16271e-13
VCA0447_-_hemagglutinin_associated_protein	2.46584	2.88685e-25
VCA0685_-_iron(III)_ABC_transporter_periplasmic_iron-compound-binding_protein	2.97833	4.56413e-38
VCA0686_-_iron(III)_ABC_transporter_permease	2.93172	2.99543e-35
VCA0687_fbpC_ferric_transporter_ATP-binding_subunit	3.50905	5.05866e-47
