# Supplementary material for: A putative Vibrio cholerae two-component system controls a conserved periplasmic protein in response to the antimicrobial peptide polymyxin B
Source: PLoS One. 2017 Oct 11;12(10):e0186199. doi: 10.1371/journal.pone.0186199 (PMC5636140; doi:10.1371/journal.pone.0186199)
Supplement: S4 Table — (XLSX) [file pone.0186199.s004.xlsx]

## Sheet: Sheet1
Supplemental Table 4: Genes decreased in abundance in ΔVC1639 treated with polymyxin compared to untreated ΔVC1639.
Gene/ORF name	Log2 fold change	P value
RNAseq_PTU24_NC_002506_M9_I_chrII_22_Detected_by_RNAseq	-1.83782	2.76775e-16
RNAseq_PTU25_NC_002506_M9_I4_chrII_23_Detected_by_RNAseq	-1.89498	1.73219e-13
RNAseq_PTU44_NC_002505_LB_I_chrI_46_Detected_by_RNAseq	-1.66549	1.57755e-14
RNAseq_PTU4_NC_002505_M9_I_chrI_20_Detected_by_RNAseq	-1.7859	1.9117e-10
Rfam_ncRNA11_NC_002506_IGR7_Rfam_annotation	-3.57392	7.29637e-26
Rfam_ncRNA12_NC_002506_CsrD_Rfam_annotation	-2.19468	1.60092e-43
Rfam_ncRNA1_NC_002505_C1_Rfam_annotation	-2.67053	1.10283e-61
Rfam_ncRNA21_NC_002505_Glycine_Rfam_annotation	-2.18536	1.75744e-33
Rfam_ncRNA3_NC_002506_A7_Rfam_annotation	-1.93991	6.41549e-30
Rfam_ncRNA7_NC_002505_CsrB_Rfam_annotation	-1.91082	3.43223e-32
VC0076_-_universal_stress_protein_A	-2.00185	1.04172e-34
VC0089_-_cytochrome_c551_peroxidase	-2.04143	4.03005e-34
VC0280_cadB_lysine/cadaverine_antiporter	-4.33374	1.19657e-116
VC0281_-_lysine_decarboxylase,_inducible	-2.90351	6.72141e-48
VC0391_-_aspartate_kinase	-2.58476	2.46549e-51
VC0423_-_arginine_deiminase	-1.76757	7.13966e-23
VC0507_-_hypothetical_protein	-2.8006	0.00581312
VC0826_-_toxin_co-regulated_pilus_biosynthesis_protein_P	-2.44008	7.29249e-50
VC0827_-_toxin_co-regulated_pilus_biosynthesis_protein_H	-3.0705	1.02629e-70
VC0828_-_toxin_co-regulated_pilin	-2.40322	3.26379e-38
VC0972_-_porin	-2.71941	8.71492e-68
VC0995_-_PTS_system_N-acetylglucosamine-specific_transporter_subunit_IIABC	-1.69068	7.55129e-25
VC1064_-_lipoprotein-like_protein	-1.86385	8.22264e-25
VC1185_-_GGDEF_family_protein	-1.60798	1.4779e-16
VC1202_hutH_histidine_ammonia-lyase	-2.43796	1.28375e-50
VC1203_-_urocanate_hydratase	-2.42654	3.35856e-51
VC1204_-_formimidoylglutamase	-2.41489	3.07862e-42
VC1205_-_imidazolonepropionase	-3.13069	3.1707e-74
VC1206_-_histidine_utilization_repressor	-2.17308	3.25248e-32
VC1207_-_hypothetical_protein	-1.77375	1.02626e-21
VC1244_-_vtamin_B12-transporter_permease	-2.0227	7.47229e-27
VC1249_-_hypothetical_protein	-1.61708	1.9184e-17
VC1362_-_amino_acid_ABC_transporter_substrate-binding_protein	-1.88824	1.38336e-29
VC1385_-_hypothetical_protein	-2.74514	9.15584e-05
VC1387_-_hypothetical_protein	-1.95194	0.000152392
VC1462_-_RstB2_protein	-2.16165	6.0909e-27
VC1589_-_alpha-acetolactate_decarboxylase	-1.99235	2.17646e-18
VC1613_-_hypothetical_protein	-1.79119	1.57502e-20
VC1646_-_hypothetical_protein	-1.6711	3.62084e-09
VC1707_-_hypothetical_protein	-2.48559	4.14311e-43
VC1773_-_hypothetical_protein	-3.1151	3.35161e-68
VC1774_-_N-acetylneuraminic_acid_mutarotase	-3.47326	6.34533e-84
VC1775_-_hypothetical_protein	-2.25504	2.14174e-34
VC1776_-_N-acetylneuraminate_lyase	-3.37704	2.28467e-91
VC1777_-_hypothetical_protein	-3.54746	1.91616e-102
VC1778_-_hypothetical_protein	-3.49203	3.35263e-88
VC1779_-_C4-dicarboxylate-binding_periplasmic_protein	-3.79357	3.19258e-127
VC1780_-_hypothetical_protein	-2.10346	1.38403e-24
VC1781_-_N-acetylmannosamine-6-phosphate_2-epimerase	-2.38264	1.25128e-36
VC1782_-_N-acetylmannosamine_kinase	-2.73635	1.4986e-51
VC1783_-_N-acetylglucosamine-6-phosphate_deacetylase	-2.33935	6.33902e-38
VC1784_-_neuraminidase	-3.64077	7.11527e-120
VC1854_-_porin	-3.46263	2.08583e-103
VC1861_-_amino_acid_ABC_transporter_permease	-1.73224	1.99662e-18
VC1862_-_amino_acid_ABC_transporter_permease	-2.11725	1.4847e-30
VC1863_-_amino_acid_ABC_transporter_substrate-binding_protein	-1.95681	7.28333e-30
VC1874_-_SpoVR_family_protein	-2.61762	4.67938e-60
VC2070_-_phosphohistidine_phosphatase	-1.61811	1.73993e-18
VC2173_-_hypothetical_protein	-2.31993	6.25394e-30
VC2243_-_hypothetical_protein	-2.79784	4.57672e-16
VC2449_-_hypothetical_protein	-1.7399	1.9221e-05
VC2616_astD_succinylglutamic_semialdehyde_dehydrogenase	-1.68872	3.85349e-24
VCA0015_-_hypothetical_protein	-1.58771	1.05594e-14
VCA0052_-_hypothetical_protein	-2.58705	8.36261e-59
VCA0223_-_protease	-2.44069	2.85638e-47
VCA0738_-_hypothetical_protein	-2.67369	2.1795e-60
VCA0761_-_hypothetical_protein	-2.25957	9.33446e-21
VCA0787_-_hypothetical_protein	-1.89654	9.33446e-21
VCA0826_-_hypothetical_protein	-2.03818	5.25403e-09
VCA0828_phhA_phenylalanine_4-monooxygenase	-1.64494	8.89977e-18
VCA0834_-_hypothetical_protein	-1.95006	4.98479e-26
VCA0839_-_hypothetical_protein	-2.0664	2.99921e-12
VCA0923_-_methyl-accepting_chemotaxis_protein	-1.72159	9.36625e-25
VCA0983_-_L-lactate_permease	-2.1045	1.48102e-29
VCA0984_lldD_L-lactate_dehydrogenase	-1.6786	4.11317e-19
VCA1007_-_hypothetical_protein	-1.63355	0.000198874
VCA1015_-_Na+/H+_antiporter	-1.7823	2.75932e-21
VCA1025_nagB_glucosamine-6-phosphate_deaminase	-1.7419	1.57083e-21
VCA1045_-_PTS_system_mannitol-specific_transporter_subunit_IIABC	-1.5947	9.16731e-19
VCA1087_-_anti-sigma_F_factor_antagonist	-1.88606	4.26795e-23
VCA1088_-_methyl-accepting_chemotaxis_protein	-1.73526	6.07184e-21
