# Supplementary material for: A putative Vibrio cholerae two-component system controls a conserved periplasmic protein in response to the antimicrobial peptide polymyxin B
Source: PLoS One. 2017 Oct 11;12(10):e0186199. doi: 10.1371/journal.pone.0186199 (PMC5636140; doi:10.1371/journal.pone.0186199)
Supplement: S5 Table — (XLSX) [file pone.0186199.s005.xlsx]

## Sheet: Sheet1
Supplemental Table 5: Genes increased in abundance in ΔVC1639 treated with polymyxin compared to C6706 treated with polymyxin.
Gene/ORF name	Log2 fold change	P value
VC0794_-_hypothetical_protein	1.6116	4.39493e-12
VC0797_-_citrate_lyase_subunit_gamma	1.75227	9.89476e-12
