# Supplementary material for: A putative Vibrio cholerae two-component system controls a conserved periplasmic protein in response to the antimicrobial peptide polymyxin B
Source: PLoS One. 2017 Oct 11;12(10):e0186199. doi: 10.1371/journal.pone.0186199 (PMC5636140; doi:10.1371/journal.pone.0186199)
Supplement: S6 Table — (XLSX) [file pone.0186199.s006.xlsx]

## Sheet: Sheet1
Supplemental Table 6: Genes decreased in abundance in ΔVC1639 treated with polymyxin compared to C6706 treated with polymyxin.
Gene/ORF name	Log2 fold change	P value
VC0873_-_hypothetical_protein	-3.46794	4.59427e-110
VC1637_-_hypothetical_protein	-2.51989	1.30396e-50
VC1638_-_DNA-binding_response_regulator	-1.83696	1.53301e-29
VC1639_-_sensor_histidine_kinase	-3.17176	9.63632e-89
VCA0732_-_hypothetical_protein	-7.20453	0
VCA0733_-_hypothetical_protein	-4.73245	1.66608e-26
VCA0845_-_hypothetical_protein	-2.15308	2.83518e-40
VCA1051_-_hypothetical_protein	-1.67133	1.41957e-17
VCA1060_ribB_3,4-dihydroxy-2-butanone_4-phosphate_synthase	-1.95636	3.61736e-32
