# Supplementary material for: A putative Vibrio cholerae two-component system controls a conserved periplasmic protein in response to the antimicrobial peptide polymyxin B
Source: PLoS One. 2017 Oct 11;12(10):e0186199. doi: 10.1371/journal.pone.0186199 (PMC5636140; doi:10.1371/journal.pone.0186199)
Supplement: S7 Table — padj is the adusted P values for each gene and resvarA/B are the variance values within each set of biological replicates. (XLSX) [file pone.0186199.s007.xlsx]

## Sheet: Sheet1
Supplemental Table 7: Results of DEseq analysis of RNAseq data for all annotated V. cholerae ORFs. padj is the adusted P values for each gene and resvarA/B are the variance values within each set of biological replicates.
	ΔVC1639:C6706									C6706 + polymyxin:C6706									ΔVC1639 + polymyxin:ΔVC1639									ΔVC1639 + polymyxin:C6706 + polymyxin
ID	base Mean	base Mean A	base Mean B	fold Change	log2 Fold Change	pval	padj	resVarA	resVarB	base Mean	base Mean A	base Mean B	fold Change	log2 Fold Change	pval	padj	resVarA	resVarB	base Mean	base Mean A	base Mean B	fold Change	log2 Fold Change	pval	padj	resVarA	resVarB	base Mean	base Mean A	base Mean B	fold Change	log2 Fold Change	pval	padj	resVarA	resVarB
VC0001_-_hypothetical_protein	905.069	976.427	833.71	0.853838	-0.227966	0.345456	1	0.161935	0.583873	1322.71	1980.28	665.131	0.335878	-1.57399	2.11808e-08	4.91979e-07	0.298484	0.157691	1142.55	1649.72	635.379	0.385144	-1.37653	3.17688e-13	5.89623e-12	1.20682	0.130785	1310.95	1328.2	1293.71	0.97403	-0.0379625	0.868287	0.986144	0.655374	0.35681
VC0002_-_flavodoxin	1848.02	1973.11	1722.92	0.873199	-0.195617	0.398254	1	0.0750221	0.34084	2956.89	4002.12	1911.67	0.477664	-1.06593	0.000110547	0.000944516	0.127785	0.282121	2587.42	3409.58	1765.27	0.517737	-0.949709	3.05647e-07	2.35239e-06	0.607992	0.0812844	3705.85	3817.62	3594.09	0.941447	-0.087048	0.610941	0.922674	0.747835	0.16951
VC0003_trmE_tRNA_modification_GTPase_TrmE	1180.5	1197.77	1163.23	0.971158	-0.0422215	0.904588	1	0.0325474	0.355252	2322.61	2429.28	2215.94	0.912181	-0.132608	0.577449	0.724313	0.0344377	0.0987061	2235.04	2303.44	2166.64	0.94061	-0.0883312	0.586917	0.690312	0.413575	0.0436278	4417	4422.95	4411.05	0.997309	-0.00388739	0.954423	1	0.116731	0.0478779
VC0004_-_inner_membrane_protein_translocase_component_YidC	4251.54	4305.3	4197.78	0.975025	-0.0364882	0.619484	1	1.62599	1.32167	9895.49	8714.92	11076.1	1.27093	0.345887	0.500207	0.665359	1.1555	0.685718	9205.54	8305.16	10105.9	1.21682	0.283121	0.143254	0.228582	1.06381	0.351179	21339.1	22103	20575.2	0.930878	-0.103336	0.366542	0.815681	0.574688	0.286926
VC0005_-_hypothetical_protein	493.844	485.223	502.466	1.03554	0.050379	0.98324	1	0.914476	0.334402	1156.95	982.748	1331.15	1.35451	0.437776	0.318527	0.498212	0.636276	0.141954	1125.55	994.483	1256.62	1.26359	0.337533	0.152389	0.240194	0.250647	0.781713	2607.15	2656.37	2557.94	0.962947	-0.0544713	0.581127	0.914421	0.0974777	0.593495
VC0006_rnpA_ribonuclease_P	883.951	882.751	885.152	1.00272	0.00391932	0.615115	1	3.04148	2.27489	2471.56	1787.08	3156.04	1.76603	0.820509	0.0316128	0.0956046	1.59554	0.849827	2340.4	1750.83	2929.98	1.67348	0.74285	0.000301912	0.00114144	1.30424	2.29089	6129.85	6295.78	5963.93	0.947291	-0.0781197	0.339196	0.795491	0.511805	1.38591
VC0007_rpmH_50S_ribosomal_protein_L34	680.797	666.963	694.632	1.04148	0.0586414	0.742539	1	4.23298	4.34128	2792.76	1348.57	4236.94	3.14179	1.65159	6.19961e-06	7.70778e-05	1.02121	0.667156	2404.56	1373.75	3435.38	2.50074	1.32235	4.43775e-10	5.53506e-09	1.48436	3.37652	7724.31	8453.09	6995.53	0.82757	-0.273046	0.0493929	0.291621	0.314701	1.52789
VC0008_-_amino_acid_ABC_transporter_ATP-binding_protein	216.395	205.811	226.979	1.10285	0.141241	0.388113	1	0.180478	1.35084	599.827	417.699	781.955	1.87205	0.904622	0.0013941	0.00792921	0.121968	11.0698	589.041	449.615	728.467	1.6202	0.696172	0.00754541	0.0191049	0.853256	2.49089	1520.4	1557.93	1482.87	0.951823	-0.0712347	0.22739	0.677454	6.92104	1.70467
VC0009_-_amino_acid_ABC_transporter_permease	137.938	128.781	147.094	1.1422	0.191813	0.441381	1	0.0311426	0.324501	465.652	261.256	670.047	2.56471	1.3588	5.41151e-06	7.02049e-05	0.0179166	21.0618	444.101	291.277	596.924	2.04933	1.03515	2.02439e-05	0.00010387	0.168172	3.53427	1274.75	1334.37	1215.12	0.910633	-0.135058	0.0841039	0.408309	11.5721	2.09715
VC0010_-_amino_acid_ABC_transporter_substrate-binding_protein	169.021	161.208	176.833	1.09693	0.133465	0.542519	1	0.0152168	0.2303	2025.69	327.005	3724.37	11.3893	3.50961	3.01427e-24	5.84617e-22	0.000665445	48.2927	1732.75	350.156	3115.34	8.897	3.15332	1.08478e-37	1.16885e-35	0.013881	22.2298	6877.35	7413.44	6341.27	0.855376	-0.22537	0.00350196	0.0384487	17.8204	6.67356
VC0011_-_hypothetical_protein	18.7272	18.0894	19.3649	1.07051	0.0982945	0.676698	1	0.00365152	0.56433	66.4732	36.6898	96.2567	2.62353	1.39151	0.000312341	0.00227311	0.00276987	1.30007	69.9954	38.3195	101.671	2.65325	1.40776	9.73951e-07	6.75842e-06	0.389677	0.272105	199.546	192.09	207.001	1.07762	0.107853	0.690422	0.947863	0.811231	0.220351
VC0012_dnaA_chromosome_replication_initiator_DnaA	6364.9	6394.34	6335.45	0.990791	-0.013348	0.690441	1	1.2748	0.854909	16116.1	12946	19286.1	1.48973	0.575054	0.121443	0.256438	0.758962	0.0280699	15876.3	12535.7	19216.9	1.53298	0.61634	0.00083632	0.00282586	0.51622	0.231402	38805.3	38489.6	39121	1.0164	0.0234749	0.887284	0.993297	0.01021	0.139292
VC0013_-_DNA_polymerase_III_subunit_beta	3040.47	2924.51	3156.42	1.0793	0.110093	0.8771	1	0.598067	0.593568	7048.68	5924.64	8172.72	1.37944	0.464088	0.211295	0.376142	0.418016	0.98998	6878.9	6246.08	7511.71	1.20263	0.26619	0.198559	0.296463	0.429085	1.24912	15798.6	16303.1	15294.1	0.938112	-0.0921682	0.33009	0.789408	0.728534	1.028
VC0014_recF_recombination_protein_F	2060.9	2031.8	2090.01	1.02865	0.0407538	0.913826	1	0.129865	0.0226495	4827.84	4119.39	5536.3	1.34396	0.426494	0.20876	0.373671	0.0853634	0.231714	4762.04	4137.6	5386.49	1.30184	0.380554	0.0698314	0.127172	0.020775	0.157897	11006.2	11046.8	10965.7	0.992657	-0.0106328	0.842794	0.980627	0.149958	0.109009
VC0015_gyrB_DNA_gyrase_subunit_B	8398.52	8271.46	8525.59	1.03072	0.0436586	0.980138	1	0.144255	0.0251234	19312.8	16766	21859.6	1.30381	0.382728	0.262182	0.435046	0.0936855	0.557409	18582.7	16876.5	20289	1.2022	0.265679	0.152101	0.239908	0.0176057	0.009927	42470.1	43633.9	41306.3	0.946657	-0.0790859	0.560706	0.909375	0.492881	0.0108574
VC0016_-_hypothetical_protein	391.121	391.029	391.212	1.00047	0.000675043	0.504818	1	2.7	1.3315	565.152	794.761	335.544	0.422195	-1.24402	0.000287923	0.00211125	5.09365	0.0141024	524.054	774.884	273.223	0.352599	-1.5039	9.77881e-15	2.13101e-13	2.50511	0.0776666	613.004	669.769	556.239	0.830494	-0.267959	0.165894	0.589571	0.0555115	0.184352
VC0017_-_hypothetical_protein	122.61	107.624	137.595	1.27847	0.354423	0.0787682	1	1.16191	0.713787	170.025	218.64	121.41	0.555297	-0.848669	0.0224073	0.072613	1.89398	0.0308954	189.653	272.52	106.786	0.391847	-1.35164	7.33344e-11	1.02325e-09	0.964914	0.0589465	229.857	242.33	217.384	0.897055	-0.156731	0.350216	0.804793	0.0577051	0.101443
VC0018_-_16_kDa_heat_shock_protein_A	5975.01	7022.55	4927.47	0.701663	-0.511149	0.00688175	0.476684	18.3677	18.0012	11982.9	14263	9702.87	0.680285	-0.55579	0.032022	0.0965139	18.8472	4.73749	8223.22	9759.32	6687.12	0.685204	-0.545395	0.0541441	0.102103	36.7939	6.57471	16498.2	19387.6	13608.8	0.701933	-0.510594	0.00224976	0.0269346	9.31878	6.64572
VC0019_avtA_valine--pyruvate_transaminase	745.322	753.502	737.142	0.978289	-0.031668	0.828359	1	0.39707	1.02987	1690.98	1526.85	1855.11	1.21499	0.280943	0.550174	0.703155	0.283656	0.0957273	1561.29	1458.72	1663.86	1.14063	0.189827	0.490759	0.60147	0.906289	0.636469	3544.89	3702.25	3387.53	0.914991	-0.12817	0.293828	0.75724	0.0797726	0.532377
VC0020_glyS_glycyl-tRNA_synthetase_subunit_beta	3389.71	3260.52	3518.89	1.07924	0.110015	0.756416	1	0.252287	0.0555572	9752.41	6608.48	12896.3	1.95148	0.964572	0.0031989	0.015472	0.108996	0.778924	9128.77	6965.51	11292	1.62114	0.697005	0.00025905	0.000997869	0.0269516	0.62287	24366.1	25740.5	22991.7	0.893211	-0.162926	0.31066	0.776075	0.534408	0.408912
VC0021_glyQ_glycyl-tRNA_synthetase_subunit_alpha	1158.83	1180.54	1137.12	0.963217	-0.0540669	0.701413	1	0.970054	0.531893	3469.12	2390.97	4547.27	1.90185	0.927402	0.00916963	0.035892	0.415732	1.02194	3293.52	2250.53	4336.51	1.92688	0.946268	6.78848e-06	3.88385e-05	0.259567	0.566108	8952.57	9075.71	8829.43	0.972864	-0.0396896	0.7564	0.965157	0.64285	0.364199
VC0022_-_hypothetical_protein	162.079	171.968	152.189	0.884984	-0.176277	0.263378	1	1.40958	0.434213	559.137	348.234	770.039	2.21127	1.14487	0.00112492	0.00664167	0.570574	0.494601	551.594	301.148	802.04	2.66328	1.4132	2.88126e-10	3.67646e-09	0.175812	0.269724	1585.22	1537.5	1632.94	1.06208	0.0868874	0.458645	0.872482	0.29829	0.172154
VC0023_-_NADH_dehydrogenase_subunit_II-like_protein	812.821	769.467	856.174	1.11268	0.154044	0.413939	1	0.921078	1.38709	1341.84	1560.34	1123.33	0.719924	-0.474084	0.0660016	0.165388	1.36029	2.60517	1416.14	1695.4	1136.88	0.670569	-0.576543	0.00231621	0.0067655	1.77562	2.1922	2279.79	2245.01	2314.56	1.03098	0.0440153	0.280676	0.744184	3.69788	3.25075
VC0024_-_sulfur_transfer_protein_SirA	90.0969	93.2379	86.9558	0.932623	-0.100635	0.630166	1	0.135107	0.0947986	249.297	188.995	309.599	1.63813	0.712051	0.0397321	0.112992	0.076579	0.164353	221.088	172.108	270.069	1.56918	0.650014	0.00761984	0.0192305	0.0675362	0.746745	583.903	618.08	549.726	0.889408	-0.169082	0.26884	0.73181	0.155656	0.506295
VC0025_-_hypothetical_protein	948.737	985.016	912.459	0.926339	-0.110388	0.843192	1	3.76322	0.592888	1639.51	2003.11	1275.91	0.636964	-0.650716	0.144925	0.289363	5.2522	0.386536	1577.65	1806.53	1348.77	0.746607	-0.421578	0.0168054	0.0380549	0.824384	0.24226	2645.72	2545.18	2746.26	1.079	0.109695	0.459844	0.872482	0.524715	0.365699
VC0026_-_zinc-binding_alcohol_dehydrogenase	2643.41	2626.49	2660.34	1.01289	0.0184732	0.971136	1	0.0241363	0.0638643	5014.77	5326.1	4703.43	0.88309	-0.179368	0.457568	0.6294	0.0194835	0.0322187	4902.47	5265.88	4539.07	0.861977	-0.214278	0.186874	0.282606	0.0631844	0.202527	9313.62	9386.22	9241.01	0.98453	-0.0224929	0.757937	0.965847	0.0231067	0.227787
VC0027_-_threonine_dehydratase	1464.84	1464.68	1465.01	1.00023	0.000329801	0.835355	1	0.674096	0.221179	5340.17	2973.91	7706.43	2.59135	1.3737	5.7359e-06	7.27109e-05	0.213793	0.950989	4083.37	2900.83	5265.91	1.81531	0.860218	8.3046e-05	0.000366897	0.125621	4.70434	13048.2	15375.7	10720.6	0.697245	-0.520262	1.93087e-05	0.000527455	0.607051	2.11566
VC0028_-_dihydroxy-acid_dehydratase	1752.79	1641.37	1864.2	1.13576	0.183657	0.312898	1	0.744085	1.74941	5611.07	3332.79	7889.35	2.36719	1.24318	2.879e-05	0.000305126	0.30061	2.53125	4632.42	3692.74	5572.11	1.50894	0.593534	0.0108387	0.0261462	1.03701	4.98501	13539.8	15735.2	11344.5	0.720964	-0.472001	6.01233e-05	0.00141344	1.69405	2.63095
VC0029_-_branched-chain_amino_acid_aminotransferase	800.932	794.918	806.945	1.01513	0.0216636	0.661408	1	1.42031	0.419916	2171.58	1615.02	2728.14	1.68923	0.756364	0.00511603	0.0223732	0.845408	1.73131	1769.31	1597.97	1940.64	1.21444	0.280288	0.317469	0.431941	0.369691	3.43207	4696.76	5442.42	3951.09	0.72598	-0.461998	0.000308946	0.00537401	1.44208	2.12363
VC0030_ilvM_acetolactate_synthase_2_regulatory_subunit	77.9679	79.9095	76.0264	0.951406	-0.0718672	0.915115	1	0.298291	1.70963	358.118	162.225	554.011	3.41507	1.77192	6.95037e-09	1.84661e-07	0.104262	1.55313	275.116	150.646	399.587	2.65249	1.40735	3.46719e-08	3.17949e-07	0.831868	2.96899	959.555	1105.54	813.567	0.735897	-0.442424	0.00210366	0.0254209	0.916367	1.41412
VC0031_-_acetolactate_synthase_2_catalytic_subunit	885.983	843.016	928.951	1.10194	0.140043	0.583248	1	0.0282251	0.150725	3709.56	1709.38	5709.75	3.34025	1.73996	9.37968e-08	1.84689e-06	0.00433478	0.0547527	3053.79	1838.94	4268.64	2.32125	1.2149	1.23411e-08	1.22432e-07	0.0538808	2.37797	10043.3	11394.7	8691.98	0.762809	-0.390606	0.00542767	0.0544029	0.0172979	1.05327
VC0032_-_ComM-like_protein	145.136	134.102	156.171	1.16457	0.219796	0.419924	1	0.00207992	0.906386	211.887	272.008	151.767	0.557951	-0.841789	0.00567964	0.0242903	0.00860315	0.373082	242.558	309.289	175.828	0.568489	-0.814795	0.000159516	0.000652016	1.13888	0.0149661	330.343	302.707	357.979	1.18259	0.241954	0.204216	0.647502	0.493202	0.0305555
VC0033_-_acyltransferase	193.747	201.39	186.103	0.924093	-0.113889	0.620497	1	0.04979	0.929124	335.363	408.591	262.135	0.641557	-0.640351	0.0334492	0.0998072	0.0828026	0.139454	303.224	368.185	238.263	0.64713	-0.627873	0.00185193	0.0055687	1.23344	1.31855	503.988	523.045	484.931	0.92713	-0.109157	0.270655	0.733661	0.201389	1.70846
VC0034_-_thiol:disulfide_interchange_protein	938.568	977.694	899.441	0.919962	-0.120354	0.428099	1	2.62283	2.1145	4961.8	1978.82	7944.79	4.01492	2.00537	9.34145e-09	2.4157e-07	0.359753	0.146326	4276.54	1779.34	6773.74	3.80688	1.92861	7.01625e-19	2.4085e-17	0.422022	1.45193	14824.5	15858.1	13790.8	0.869639	-0.201511	0.104291	0.467684	0.0860429	0.574611
VC0035_-_serine/threonine_protein_kinase	722.076	761.867	682.284	0.895542	-0.159166	0.33067	1	2.88965	1.22523	2418.01	1542.04	3293.97	2.1361	1.09498	0.0028909	0.0144136	1.03363	0.240609	2228.89	1349.89	3107.89	2.30233	1.2031	1.09335e-08	1.0959e-07	0.527754	0.0108443	6451.45	6575.6	6327.31	0.962241	-0.0555305	0.734383	0.95909	0.167958	0.00613288
VC0036_-_FixG-like_protein	12616.3	13028.8	12203.8	0.93668	-0.094372	0.693754	1	0.631763	0.108678	22380.4	26400.4	18360.4	0.695459	-0.523963	0.0148585	0.0517843	0.780473	0.525849	22129.5	24161.3	20097.7	0.831814	-0.265668	0.108241	0.182392	0.150274	0.203801	38790.9	36663.8	40918.1	1.11603	0.158381	0.143662	0.558772	0.759888	0.284116
VC0037_-_hypothetical_protein	360.524	361.901	359.146	0.992386	-0.0110273	0.932297	1	0.315664	0.209051	833.175	734.137	932.213	1.26981	0.344609	0.287854	0.462354	0.252039	0.342403	859.079	711.025	1007.13	1.41645	0.502282	0.0172755	0.0388474	0.157675	0.22752	1955.56	1860.87	2050.24	1.10176	0.139816	0.364935	0.815681	0.26929	0.17187
VC0038_-_hypothetical_protein	42385.5	38437.9	46333.1	1.2054	0.269514	0.246175	1	0.00817513	0.441842	66799.8	77964.4	55635.3	0.713598	-0.486816	0.0368151	0.106811	0.0177721	0.0899531	77927.5	91739.4	64115.6	0.698888	-0.516866	0.00163607	0.00503127	0.537146	0.484946	120783	111031	130535	1.17567	0.233481	0.0385093	0.246498	0.0978389	0.848106
VC0039_-_SpoOM-like_protein	1296.18	1358.97	1233.38	0.907584	-0.139897	0.751912	1	0.73227	0.236767	2467.11	2759.35	2174.86	0.78818	-0.343403	0.337425	0.514149	0.885993	0.0574867	2295.42	2442.24	2148.61	0.879772	-0.184798	0.306052	0.418732	0.315861	0.179182	4357.78	4340.85	4374.71	1.0078	0.0112087	0.849978	0.98074	0.0770898	0.225615
VC0040_-_hemolysin	5248.23	4731.15	5765.31	1.21859	0.285209	0.328646	1	0.301759	1.63546	6611.12	9589.34	3632.91	0.378849	-1.40031	3.76737e-08	8.20989e-07	0.753296	0.155555	7716.25	11407.5	4024.97	0.352834	-1.50294	2.65522e-18	8.58299e-17	2.83316	0.617526	7723.79	7253.61	8193.96	1.12964	0.175861	0.102968	0.463356	0.460692	2.16443
VC0041_-_hypothetical_protein	1137.38	1140.27	1134.49	0.994929	-0.00733441	0.999091	1	0.099051	0.0750767	2064.43	2313.63	1815.22	0.784577	-0.350014	0.237899	0.406525	0.147961	0.458277	1978.32	2245.52	1711.12	0.762017	-0.392105	0.0403771	0.0796656	0.0814717	0.0268092	3553.88	3623.97	3483.79	0.961318	-0.056915	0.774741	0.967948	0.645979	0.043321
VC0042_-_potassium_uptake_protein_TrkH	1852.23	1679.76	2024.71	1.20536	0.26946	0.30113	1	0.014788	0.0426323	2889.85	3406.66	2373.03	0.696587	-0.521625	0.052539	0.139112	0.0217203	0.555592	3176.41	4008.49	2344.32	0.584839	-0.773889	3.41317e-05	0.000165289	0.0696763	0.307817	4755.46	4738.24	4772.69	1.00727	0.010451	0.719814	0.953554	0.855287	0.537919
VC0043_trkA_potassium_transporter_peripheral_membrane_component	1743.91	1702.75	1785.06	1.04834	0.0681083	0.763723	1	0.00203992	0.0712032	3241.34	3453.4	3029.27	0.877183	-0.18905	0.434337	0.609328	0.00166124	0.38819	3131.64	3533.86	2729.41	0.772358	-0.372659	0.0351399	0.0709196	0.0913533	0.0193399	5802.46	6048.3	5556.61	0.918706	-0.122325	0.466888	0.875826	0.530337	0.0163657
VC0044_-_sun_protein	1576.14	1540.6	1611.69	1.04615	0.065087	0.85531	1	0.199007	0.769618	3052.46	3123.17	2981.75	0.954718	-0.0668539	0.679671	0.805275	0.193676	0.608089	2993.66	3189.39	2797.93	0.877264	-0.188917	0.258497	0.368101	0.796004	0.340329	5823.71	5950.67	5696.74	0.957329	-0.0629138	0.61034	0.922674	0.655139	0.390913
VC0045_fmt_methionyl-tRNA_formyltransferase	895.683	895.099	896.267	1.00131	0.00188189	0.856497	1	0.773915	1.1267	2045.33	1813.27	2277.38	1.25595	0.328779	0.479198	0.647958	0.565719	0.111714	2037.91	1773.43	2302.39	1.29827	0.376595	0.0939926	0.162549	0.84643	0.739102	4615.79	4544.53	4687.04	1.03136	0.0445442	1	1	0.0722167	0.584399
VC0046_def_peptide_deformylase	2040.95	1951.33	2130.57	1.09186	0.126787	0.629706	1	0.349327	0.661966	3752.84	3954.94	3550.74	0.897798	-0.155536	0.446906	0.619125	0.388359	0.183109	3822.46	4217.18	3427.75	0.812806	-0.299017	0.0742555	0.134158	0.721453	0.00169717	7031.59	7084.64	6978.54	0.985024	-0.0217689	0.875829	0.987311	0.171424	0.0036047
VC0047_-_hypothetical_protein	269.223	269.818	268.628	0.99559	-0.00637642	0.615961	1	2.39496	0.368859	442.615	548.314	336.915	0.614457	-0.702617	0.0756918	0.183048	3.48123	0.160226	438.209	531.947	344.471	0.647565	-0.626902	0.00145083	0.00453852	0.52448	0.0183739	686.739	672.167	701.311	1.04336	0.061234	0.723706	0.956323	0.21778	0.0292422
VC0048_-_smf_protein	938.757	1005.75	871.762	0.866776	-0.206269	0.96507	1	4.65839	1.31513	1671.18	2045.9	1296.45	0.633685	-0.658162	0.158855	0.308064	6.18206	0.0663445	1472.65	1726.83	1218.47	0.705614	-0.503048	0.0047906	0.0129406	2.06321	0.195177	2534.08	2587.39	2480.77	0.958792	-0.0607099	0.857402	0.98108	0.106971	0.268182
VC0049_-_hypothetical_protein	3103.38	3093.86	3112.89	1.00615	0.00884731	0.60275	1	2.60787	2.27363	4963.67	6290.55	3636.8	0.578136	-0.790519	0.0258459	0.0807868	4.46753	0.234641	5040.94	6166.78	3915.1	0.63487	-0.655468	0.000226484	0.000884723	3.43432	0.412146	7615.76	7261.41	7970.11	1.0976	0.13435	0.255738	0.71557	0.423399	0.674879
VC0050_-_DNA_topoisomerase_I-like_protein	2072.58	1897.52	2247.65	1.18452	0.244306	0.133981	1	1.77391	3.02802	3078.84	3856.73	2300.95	0.596605	-0.745153	0.033088	0.0991107	3.49675	0.730325	3406.06	4453.13	2358.99	0.529737	-0.916653	3.77628e-07	2.8388e-06	4.43628	0.886058	4699.21	4596.06	4802.37	1.04489	0.06335	0.349877	0.804793	1.29631	1.79992
VC0051_-_phosphoribosylaminoimidazole_carboxylase_ATPase_subunit	511.779	558.898	464.66	0.831385	-0.266411	0.145384	1	5.58941	1.4931	1335.83	1133.15	1538.5	1.35773	0.441195	0.215625	0.381052	3.3734	1.01169	1158.39	919.542	1397.24	1.5195	0.603596	0.00186855	0.00560999	1.17223	0.252309	2956.69	3068.65	2844.72	0.927026	-0.109318	0.371587	0.820368	0.766265	0.181023
VC0052_-_phosphoribosylaminoimidazole_carboxylase_catalytic_subunit	248.947	254.408	243.485	0.957064	-0.0633127	0.846842	1	2.0526	0.25327	797.819	516.448	1079.19	2.08964	1.06325	0.000324704	0.00233246	0.902832	1.3275	745.412	482.006	1008.82	2.09296	1.06554	1.40651e-06	9.40665e-06	0.128581	0.363867	2103.26	2152.61	2053.91	0.954146	-0.0677176	0.532074	0.90088	0.738134	0.227132
VC0053_-_hypothetical_protein	3.91199	4.33008	3.4939	0.80689	-0.309556	0.607239	1	0.100266	0.443539	9.74102	8.77981	10.7022	1.21896	0.28565	0.804366	0.8924	0.098854	0.114614	8.44773	6.9132	9.98227	1.44394	0.530014	0.504297	0.614181	0.440459	0.229302	20.846	21.373	20.319	0.950687	-0.0729572	0.618951	0.922674	0.120552	0.221187
VC0054_-_Sua5/YciO/YrdC_family_protein	150.828	153.79	147.866	0.961481	-0.0566698	0.94379	1	0.629155	0.792212	311.461	312.188	310.734	0.995343	-0.00673408	0.942304	0.973422	0.642945	0.189035	285.113	292.853	277.372	0.947137	-0.0783547	0.689114	0.77703	0.867713	0.982577	592.481	620.388	564.573	0.910031	-0.136013	0.506184	0.895391	0.238649	0.92492
VC0055_-_coproporphyrinogen_III_oxidase	352.517	352.73	352.305	0.998795	-0.00173994	0.880888	1	0.0627575	0.264488	643.85	715.26	572.44	0.800324	-0.321345	0.216409	0.381916	0.0640866	0.0140985	613.758	697.373	530.143	0.7602	-0.395549	0.0588614	0.109665	0.319909	0.115905	1110.92	1142.63	1079.22	0.944509	-0.0823639	0.586834	0.915951	0.0306479	0.123819
VC0056_aroE_shikimate_5-dehydrogenase	310.888	329.237	292.539	0.888534	-0.170501	0.4523	1	0.00535236	0.202505	684.842	667.754	701.93	1.05118	0.0720103	0.875512	0.932038	0.0050958	0.125432	607.348	578.959	635.737	1.09807	0.134967	0.512564	0.621324	0.192801	0.00346714	1347.52	1400.76	1294.28	0.92398	-0.114066	0.474017	0.876916	0.115531	0.00197354
VC0057_-_hypothetical_protein	79.8965	75.1864	84.6067	1.12529	0.170301	0.489329	1	0.0441715	0.00744142	167.759	152.547	182.971	1.19944	0.262363	0.398489	0.57548	0.053288	0.122141	164.839	167.492	162.187	0.968329	-0.0464304	0.764835	0.84016	0.00873783	0.340877	347.692	365.139	330.245	0.904436	-0.14491	0.416407	0.853775	0.106064	0.346526
VC0058_-_carbonic_anhydrase	409.052	412.664	405.439	0.982493	-0.025481	0.943385	1	0.576616	0.596772	948.259	837.748	1058.77	1.26383	0.3378	0.20275	0.36614	0.482783	0.18419	885.663	802.897	968.428	1.20617	0.27043	0.229119	0.332991	0.535301	0.0392066	2042.47	2113.41	1971.54	0.932872	-0.100248	0.531572	0.900422	0.174214	0.0246747
VC0059_-_hypothetical_protein	1042.66	967.056	1118.26	1.15636	0.20959	0.653603	1	2.35826	11.7449	2731.69	1957.73	3505.64	1.79067	0.840497	0.0243933	0.0775587	1.39524	2.14858	2414.29	2210.56	2618.03	1.18433	0.244074	0.397793	0.514861	8.70581	7.32024	6160.98	6991.05	5330.92	0.762535	-0.391124	0.000785091	0.0116847	1.60564	4.85986
VC0060_ccrB_camphor_resistance_protein_CrcB	324.76	325.689	323.83	0.994294	-0.00825519	0.9604	1	0.125267	0.000747967	513.957	660.887	367.027	0.555355	-0.848518	0.00477922	0.0211171	0.225312	0.0380405	529.309	641.057	417.561	0.651363	-0.618467	0.00270947	0.00775077	0.00218889	0.161886	791.257	732.45	850.063	1.16057	0.214838	0.176919	0.60811	0.0528825	0.250484
VC0061_-_thiamine_biosynthesis_protein_ThiC	459.933	476.484	443.381	0.930526	-0.103882	0.579951	1	0.00171459	0.357749	793.236	966.372	620.1	0.641678	-0.640079	0.0203865	0.0672442	0.00119928	0.335257	755.301	877.567	633.036	0.721353	-0.471222	0.0404795	0.0798271	0.474709	0.83522	1263.49	1238.25	1288.73	1.04077	0.0576477	0.454447	0.872482	0.568572	1.13079
VC0062_thiE_thiamine-phosphate_pyrophosphorylase	125.01	135.594	114.426	0.843881	-0.244889	0.383723	1	0.140995	0.00969588	299.677	275.13	324.225	1.17844	0.23688	0.399018	0.575816	0.129761	0.432123	283.442	226.516	340.369	1.50262	0.587482	0.00950186	0.0231518	0.00834659	0.503232	669.944	647.004	692.884	1.07091	0.0988399	0.513293	0.897188	0.341699	0.396155
VC0063_-_thiazole_biosynthesis_adenylyltransferase_ThiF	62.9875	66.8258	59.1492	0.885125	-0.176046	0.533306	1	0.15589	0.0225295	136.221	135.569	136.873	1.00962	0.0138068	0.986589	1	0.152818	0.116094	126.71	117.081	136.34	1.16449	0.219703	0.390262	0.507655	0.0190281	0.0025246	275.349	273.127	277.57	1.01627	0.0232797	0.910867	0.995725	0.0997054	0.00159723
VC0064_-_sulfur_carrier_protein_ThiS	46.0503	49.8109	42.2896	0.849004	-0.236157	0.437906	1	0.0256669	0.674453	87.6467	101.008	74.2852	0.735437	-0.443326	0.16111	0.311539	0.0223988	0.213222	80.4622	83.7762	77.1482	0.920884	-0.118909	0.529722	0.635962	0.756613	0.062083	152.625	148.185	157.065	1.05992	0.0839593	0.644047	0.93359	0.222905	0.0657821
VC0065_thiG_thiazole_synthase	148.265	148.717	147.812	0.993914	-0.00880689	0.830485	1	0.19469	0.857583	260.693	301.829	219.557	0.72742	-0.45914	0.163066	0.314224	0.266515	0.0522851	260.545	292.78	228.31	0.779799	-0.358825	0.0762426	0.136919	1.03933	0.436608	451.508	438.125	464.891	1.06109	0.0855507	0.494826	0.889751	0.0509489	0.564696
VC0066_thiH_thiamine_biosynthesis_protein_ThiH	154.397	137.6	171.194	1.24414	0.315154	0.204482	1	0.0896839	0.285416	282.636	279.075	286.198	1.02552	0.0363605	1	1	0.103252	0.0188688	324.197	338.992	309.401	0.912708	-0.131774	0.469685	0.580411	0.283918	0.162702	600.581	571.237	629.926	1.10274	0.141093	0.327709	0.786242	0.0220672	0.191309
VC0067_-_aminopeptidase	1244.65	1192.98	1296.31	1.08661	0.119839	0.560732	1	0.0770739	0.448782	2852.58	2419.56	3285.59	1.35793	0.441407	0.179635	0.337271	0.0605693	0.222465	2734.04	2566.32	2901.75	1.1307	0.177222	0.517742	0.626035	0.375109	0.0684285	6233.52	6559.34	5907.71	0.900656	-0.150951	0.313821	0.779827	0.226387	0.0588344
VC0068_-_LysR_family_transcriptional_regulator	117.711	121.92	113.502	0.93095	-0.103224	0.870625	1	1.20369	1.08459	255.769	247.666	263.872	1.06543	0.0914375	0.510911	0.673038	1.16525	0.282638	241.849	224.816	258.883	1.15154	0.20356	0.564827	0.66961	1.06811	0.0693963	526.921	526.755	527.088	1.00063	0.000912805	0.895791	0.994895	0.284966	0.0725438
VC0069_-_multidrug_resistance_protein	3092.72	2879.38	3306.06	1.14818	0.199355	0.877381	1	4.94217	2.77853	9015.84	5818.73	12212.9	2.0989	1.06963	0.00442366	0.0198145	2.2245	7.61589	10626.1	6539.82	14712.5	2.24967	1.16972	3.83904e-09	4.0799e-08	0.903219	0.595662	27147.3	24343.1	29951.4	1.23038	0.299108	0.0851206	0.410165	3.51263	0.367986
VC0070_-_hypothetical_protein	777.195	753.507	800.882	1.06287	0.0879686	0.836056	1	3.66831	4.28003	2131.33	1523.81	2738.85	1.79737	0.845888	0.0389465	0.111165	1.95947	3.16205	2281.47	1583.87	2979.08	1.88089	0.911417	1.50278e-05	7.98532e-05	2.05246	1.92264	5763.26	5460.94	6065.58	1.11072	0.151496	0.582013	0.914421	1.70386	1.32241
VC0071_-_DNA-binding_transcriptional_regulator_AsnC	356.207	363.431	348.983	0.960246	-0.0585246	0.751765	1	0.238087	0.0487867	831.97	736.625	927.315	1.25887	0.332131	0.401141	0.57759	0.157588	0.171313	860.431	690.837	1030.03	1.49098	0.576261	0.0100412	0.0243132	0.034681	0.0451848	1973.69	1850.4	2096.99	1.13326	0.180481	0.306667	0.772192	0.10765	0.0343528
VC0072_-_sensory_box/GGDEF_family_protein	2150.72	1998.49	2302.95	1.15234	0.20457	0.325555	1	0.143287	0.493382	3387.74	4055.49	2719.98	0.670691	-0.576279	0.0590219	0.15172	0.278867	0.190856	3881.86	4560.36	3203.37	0.702437	-0.509558	0.00408752	0.0112053	0.629318	0.213272	5974.37	5427.27	6521.48	1.20161	0.264974	0.0698012	0.361977	0.215532	0.343145
VC0073_-_hypothetical_protein	1339.3	1228.11	1450.49	1.18108	0.240101	0.295595	1	0.234333	0.792645	2042.6	2491.44	1593.76	0.639695	-0.644544	0.026386	0.08221	0.421421	0.0656178	2349.81	2872.61	1827.02	0.636013	-0.652873	0.000322735	0.00121073	1.04445	0.160547	3450.01	3180.55	3719.47	1.16944	0.225819	0.122421	0.508972	0.0799984	0.280998
VC0074_-_hypothetical_protein	137.554	111.301	163.807	1.47175	0.55753	0.05462	1	0.386084	0.5718	253.334	225.496	281.171	1.2469	0.318345	0.536466	0.692958	0.40791	1.84636	295.703	324.407	266.999	0.823037	-0.28097	0.178468	0.272336	0.544476	0.444913	552.539	561.526	543.551	0.967987	-0.0469398	0.974425	1	1.67089	0.495187
VC0075_-_MadN_protein	6672.78	6256.13	7089.43	1.1332	0.180398	0.324925	1	0.757562	1.81245	8485.02	12707.5	4262.51	0.335432	-1.57591	8.20198e-09	2.13527e-07	2.13755	0.293885	9777.53	14043	5512.04	0.392511	-1.34919	1.41249e-15	3.34089e-14	3.37684	1.06903	9866.6	8512.84	11220.4	1.31805	0.398408	0.0014971	0.0197525	0.83887	3.70061
VC0076_-_universal_stress_protein_A	21987.7	20691.2	23284.1	1.12531	0.170323	0.302664	1	1.41765	2.77768	25347.4	42054.5	8640.21	0.205452	-2.28312	1.52698e-21	2.46799e-19	4.81123	0.360149	28801.7	46127.5	11475.8	0.248784	-2.00703	4.39171e-38	4.86727e-36	6.29807	0.345422	20309.1	17258.8	23359.4	1.35348	0.436672	0.000584983	0.00933806	1.9478	2.49583
VC0077_-_hypothetical_protein	4.33855	4.45742	4.21969	0.946667	-0.0790716	1	1	0.220934	0.0648428	10.768	9.06115	12.4749	1.37675	0.461264	0.232955	0.40108	0.230087	1.04246	9.9061	8.35787	11.4543	1.37048	0.454685	0.325497	0.440043	0.0675209	0.455191	24.0931	24.8554	23.3309	0.938666	-0.0913154	0.85361	0.98108	0.944152	0.452893
VC0078_-_ferritin	7659.15	7302.98	8015.32	1.09754	0.134274	0.379717	1	0.892362	1.51094	12348	14834.9	9861.04	0.664719	-0.589183	0.060256	0.153912	1.53523	0.522692	13975.9	15876.6	12075.1	0.760559	-0.394867	0.0181422	0.0405846	1.8395	0.450129	22132.4	19679.4	24585.3	1.24929	0.321107	0.0106628	0.096413	0.625695	0.741642
VC0079_-_universal_stress_protein_UspB	2903.68	2812.05	2995.31	1.06517	0.0910827	0.475753	1	1.3652	1.11598	4149.9	5713.71	2586.09	0.452612	-1.14365	0.000315225	0.00228981	3.00485	0.221777	4513.23	5932.52	3093.93	0.52152	-0.939204	2.01238e-07	1.60328e-06	1.85845	0.361532	5730.01	5160.94	6299.08	1.22053	0.287506	0.0320583	0.216639	0.433389	0.852862
VC0080_-_hypothetical_protein	782.751	752.599	812.902	1.08013	0.1112	0.324973	1	2.49101	1.22676	1060.89	1530.1	591.679	0.386693	-1.37074	6.30896e-05	0.000596889	5.67308	0.0420532	1150.03	1610.14	689.915	0.428481	-1.2227	1.00602e-10	1.38382e-09	2.12718	0.303129	1292.8	1181.02	1404.58	1.18929	0.250106	0.0746324	0.380419	0.117565	0.792377
VC0081_-_hypothetical_protein	324.218	334.369	314.066	0.939282	-0.0903692	0.785064	1	0.576783	0.903997	600.18	678.763	521.597	0.768453	-0.37997	0.246068	0.416993	0.721831	0.275796	549.711	621.916	477.506	0.767798	-0.381202	0.0673108	0.12316	1.17419	0.401695	1006.7	1041.41	971.987	0.933334	-0.0995352	0.557049	0.909269	0.420029	0.444643
VC0082_-_hypothetical_protein	549.418	544.934	553.903	1.01646	0.0235519	0.796304	1	0.224405	0.624908	1166.31	1106.02	1226.6	1.10903	0.149294	0.57721	0.724313	0.234782	0.14262	1120.02	1096.96	1143.07	1.04203	0.0594021	0.800739	0.869095	0.626268	1.25628	2387.82	2448.78	2326.86	0.950213	-0.0736769	0.855909	0.98108	0.167397	1.13844
VC0083_ubiE_ubiquinone/menaquinone_biosynthesis_methyltransferase	1400.98	1391.71	1410.24	1.01331	0.0190796	0.930808	1	0.109598	0.19138	2820.59	2821.42	2819.76	0.999411	-0.000849444	0.828152	0.907286	0.0917717	0.0685368	2811.7	2791.12	2832.27	1.01474	0.0211151	0.904214	0.940587	0.170573	0.165892	5696.9	5628.01	5765.78	1.02448	0.0348897	0.809045	0.97883	0.0723634	0.147982
VC0084_-_hypothetical_protein	1078.72	1085.39	1072.06	0.987718	-0.0178296	0.807534	1	0.108974	0.190944	2188.4	2200.42	2176.39	0.989081	-0.0158401	0.803319	0.892091	0.0894755	0.170652	2131.21	2122.09	2140.34	1.0086	0.012356	0.94209	0.967788	0.186722	0.101705	4350.43	4343.17	4357.7	1.00334	0.00481722	0.991211	1	0.158012	0.11399
VC0085_ubiB_ubiquinone_biosynthesis_protein_UbiB	3135.2	3103.56	3166.84	1.02039	0.0291206	0.997333	1	0.161696	0.0565181	6581.37	6290.77	6871.96	1.09239	0.127485	0.844218	0.915475	0.126497	0.395621	6587.94	6268.31	6907.58	1.10198	0.140103	0.464248	0.576262	0.0413105	0.169979	13888.8	13713.6	14064.1	1.02555	0.036404	0.764984	0.965989	0.341266	0.182302
VC0086_tatA_twin-arginine_translocation_protein_TatA	1755.21	1852.61	1657.82	0.894856	-0.160273	0.532151	1	0.101507	0.183541	3618.59	3759.15	3478.04	0.92522	-0.112131	0.744384	0.851257	0.121625	0.125509	3459.06	3281.98	3636.14	1.10791	0.147841	0.469009	0.580129	0.188792	0.190655	7171.11	6940.03	7402.19	1.06659	0.0930096	0.622323	0.923057	0.103667	0.160989
VC0087_-_sec-independent_translocase	2064.54	1967.13	2161.95	1.09904	0.136242	0.635308	1	0.0814161	0.032082	4522.96	3988.21	5057.7	1.26816	0.342741	0.340323	0.516678	0.0567541	0.0410441	4597.01	4279.77	4914.25	1.14825	0.19944	0.373261	0.490724	0.0254481	0.107974	10049	10093.6	10004.4	0.991161	-0.0128082	0.864266	0.984578	0.025231	0.0817233
VC0088_-_hypothetical_protein	597.484	579.408	615.561	1.0624	0.0873205	0.802098	1	0.0255462	0.0896296	1279.77	1175.15	1384.39	1.17805	0.236403	0.544408	0.699257	0.0234021	0.995843	1264.28	1218.5	1310.07	1.07515	0.104534	0.556175	0.661778	0.0770393	1.14657	2715.86	2764.95	2666.77	0.96449	-0.0521612	0.969495	1	0.972341	1.01614
VC0089_-_cytochrome_c551_peroxidase	11340	9441.57	13238.5	1.40215	0.487642	0.0460041	1	0.128753	2.58108	11117.1	19162.1	3072.04	0.160319	-2.64098	7.76585e-26	1.67763e-23	0.659075	0.250285	16286.6	26225	6348.25	0.242069	-2.04651	1.63414e-37	1.7132e-35	4.96665	0.30264	9526.25	6126.27	12926.2	2.10997	1.07722	7.67766e-13	1.09108e-10	1.11903	2.98533
VC0090_-_DNA-damage-inducible_protein_F	307.311	283.033	331.589	1.17156	0.228429	0.403739	1	0.0274288	0.339702	522.226	574.17	470.281	0.819063	-0.287954	0.300743	0.475573	0.0496143	0.177298	562.881	656.494	469.267	0.714808	-0.484373	0.0298833	0.0618887	0.39324	0.922406	947.11	938.948	955.272	1.01739	0.0248661	0.62593	0.925298	0.248613	1.22418
VC0091_-_O-methyltransferase-like_protein	876.32	881.675	870.966	0.987854	-0.0176299	0.937301	1	0.00732396	0.0484906	1685.58	1788.35	1582.8	0.885063	-0.176147	0.477373	0.646991	0.0131429	0.498012	1671.32	1724.24	1618.39	0.938612	-0.0913994	0.688757	0.77688	0.0562559	0.439657	3227.77	3160.74	3294.8	1.04241	0.0599278	0.496245	0.889936	0.600179	0.477013
VC0092_-_LexA_repressor	1128.8	1112.39	1145.21	1.0295	0.0419411	0.813185	1	0.00714805	0.297729	2443.98	2255.91	2632.05	1.16673	0.222476	0.538738	0.694967	0.00279604	0.00428939	2401.62	2267.58	2535.67	1.11823	0.161214	0.556853	0.66218	0.28035	0.0974762	5207.52	5253	5162.04	0.982686	-0.0251979	0.833145	0.979618	0.000612265	0.0720331
VC0093_-_glycerol-3-phosphate_acyltransferase	854.208	833.564	874.851	1.04953	0.0697451	0.947037	1	0.573088	0.659587	1995.93	1688.98	2302.88	1.36348	0.447291	0.259173	0.432214	0.405587	0.67564	2001.1	1731.2	2270.99	1.3118	0.391544	0.0319108	0.065424	0.467806	0.386559	4609.78	4595.7	4623.87	1.00613	0.00881801	0.833157	0.979618	0.504661	0.32982
VC0094_ubiA_4-hydroxybenzoate_octaprenyltransferase	1104.94	1085.8	1124.08	1.03525	0.0499836	0.973001	1	0.569903	0.156857	2040.89	2199.98	1881.8	0.855372	-0.225376	0.233788	0.401801	0.621699	0.950685	2040.91	2224.9	1856.91	0.834604	-0.260837	0.167067	0.258497	0.164523	1.23905	3769.07	3758.36	3779.79	1.0057	0.00820292	0.749941	0.963366	1.17406	1.43258
VC0095_-_chorismate--pyruvate_lyase	821.825	848.684	794.966	0.936705	-0.094334	0.744965	1	0.0913861	0.199828	1572.46	1720.82	1424.09	0.827567	-0.273052	0.264986	0.437583	0.0885379	0.181005	1524.39	1573.77	1475.02	0.937253	-0.0934899	0.539216	0.645362	0.228308	0.265171	2922.83	2842.89	3002.76	1.05623	0.0789283	0.52997	0.900422	0.229025	0.276221
VC0096_-_hypothetical_protein	7.2942	7.8466	6.7418	0.8592	-0.218935	0.893185	1	0.829124	0.340104	21.0274	15.9689	26.0859	1.63355	0.708008	0.0377255	0.10872	0.780502	0.237076	17.0827	13.3479	20.8175	1.55961	0.641181	0.182861	0.278164	0.341024	0.176943	47.2062	52.0335	42.3788	0.814452	-0.296098	0.142387	0.557469	0.19859	0.160627
VC0097_-_flagellar_basal_body_protein_FliL	710.041	713.969	706.113	0.988996	-0.0159627	1	1	0.0305845	0.0270621	1253.58	1448.38	1058.78	0.731008	-0.452042	0.113968	0.243975	0.053928	0.178011	1248.6	1397.94	1099.26	0.786341	-0.346773	0.0771531	0.138298	0.0423439	0.19245	2175.89	2113.73	2238.06	1.05882	0.0824525	0.456938	0.872482	0.257889	0.257812
VC0098_-_methyl-accepting_chemotaxis_protein	1604.08	1558.41	1649.74	1.0586	0.0821557	0.389792	1	1.2124	2.83832	2264.95	3166	1363.91	0.430798	-1.21492	0.000174122	0.00138975	2.60466	0.0912423	2606.56	3268.54	1944.57	0.594936	-0.749193	3.6565e-05	0.000175757	4.21744	1.00555	3340.3	2721.21	3959.39	1.45501	0.541033	0.000148256	0.0029087	0.138159	2.36504
VC0099_-_glpG_protein	1852.39	1700.02	2004.76	1.17925	0.237875	0.34187	1	0.0116701	0.453098	2878.58	3448.39	2308.77	0.669522	-0.578796	0.0386513	0.110485	0.0285794	0.0250232	3157.69	3969.81	2345.56	0.590849	-0.759139	5.50037e-05	0.00025552	0.640096	0.708295	4691.81	4608.64	4774.98	1.03609	0.0511529	0.511059	0.895391	0.0535257	1.24895
VC0100_glpE_thiosulfate_sulfurtransferase	447.884	470.68	425.088	0.903136	-0.146984	0.559947	1	0.0983594	0.117894	811.878	954.883	668.873	0.700477	-0.513591	0.0765411	0.184412	0.141161	0.223271	797.394	841.504	753.284	0.895164	-0.159776	0.4667	0.57819	0.141529	0.14268	1434.48	1335.42	1533.54	1.14835	0.199569	0.17425	0.603496	0.310586	0.164273
VC0101_-_hypothetical_protein	85.8704	99.2885	72.4522	0.729714	-0.454598	0.0624513	1	0.363535	0.120599	166.208	201.273	131.144	0.651573	-0.618001	0.0225604	0.0730482	0.354643	0.84737	149.38	143.396	155.363	1.08345	0.115637	0.386993	0.504587	0.130591	3.10259	289.17	262	316.339	1.2074	0.271906	0.0205719	0.157393	1.08843	3.28839
VC0102_-_hypothetical_protein	124.133	120.674	127.591	1.05732	0.0804068	0.746469	1	0.278685	0.697059	221.746	244.553	198.939	0.813479	-0.297823	0.202886	0.366215	0.292104	0.145654	231.479	252.659	210.299	0.832341	-0.264754	0.107309	0.181216	0.77105	0.268833	412.547	396.937	428.157	1.07865	0.109231	0.697381	0.947863	0.140182	0.323851
VC0103_-_hypothetical_protein	234.969	242.098	227.84	0.941105	-0.0875727	0.755474	1	0.0998742	0.0931018	432.723	491.239	374.206	0.76176	-0.392591	0.194054	0.354897	0.14087	0.0220381	417.735	450.955	384.514	0.852667	-0.229946	0.316083	0.430357	0.0983826	0.325957	764.854	746.942	782.767	1.04796	0.0675868	0.582843	0.914952	0.0381013	0.369208
VC0104_-_hypothetical_protein	5.95075	6.34712	5.55437	0.875101	-0.192479	0.769812	1	0.00737124	0.171056	11.3974	12.872	9.9228	0.770881	-0.37542	0.392864	0.571464	0.00690548	0.250604	10.1707	11.0033	9.33808	0.848658	-0.236745	0.432036	0.546597	0.174672	0.275168	19.4107	19.8176	19.0037	0.958931	-0.0605009	0.711582	0.951704	0.284207	0.270391
VC0105_-_delta-aminolevulinic_acid_dehydratase	3630.5	3627.59	3633.42	1.00161	0.00231766	0.941288	1	0.367632	0.651532	7476.89	7355	7598.79	1.03315	0.0470453	0.986255	1	0.340932	0.249487	7071.88	7191.96	6951.79	0.966605	-0.0490018	0.608662	0.710289	0.660752	0.706625	14661.9	15169.1	14154.8	0.933132	-0.0998463	0.465028	0.875602	0.289741	0.718516
VC0106_-_hypothetical_protein	72.0049	75.5399	68.4699	0.906408	-0.141767	0.524401	1	0.290196	0.112753	155.368	153.112	157.624	1.02947	0.0418983	0.904836	0.950938	0.249085	0.695994	138.593	135.514	141.672	1.04544	0.0641073	0.892763	0.932117	0.107138	1.13947	301.582	314.664	288.5	0.916849	-0.125244	0.451132	0.872482	0.740006	1.09358
VC0107_-_hypothetical_protein	1.6194	2.01704	1.22176	0.605718	-0.723282	0.594191	1	0.097872	0.024333	4.42105	4.09222	4.74988	1.16071	0.215006	1	1	0.0980658	0.866753	3.39154	2.42015	4.36292	1.80275	0.850196	0.25089	0.358454	0.0251423	0.491897	9.19543	9.50225	8.88862	0.935423	-0.0963093	0.821994	0.97883	0.871381	0.49564
VC0108_-_DNA_polymerase_I	1565.02	1607.62	1522.42	0.947001	-0.0785615	0.970298	1	1.17635	0.251734	3195.92	3265.68	3126.16	0.957277	-0.0629916	0.931344	0.966216	1.2321	0.0318279	2971.98	3014.43	2929.54	0.971838	-0.041212	0.775133	0.848642	0.290483	0.142578	6101.91	6240.05	5963.78	0.955726	-0.0653306	0.679952	0.942313	0.0491239	0.121608
VC0109_-_hypothetical_protein	2.50241	2.84164	2.16318	0.761242	-0.393573	0.683848	1	0.759792	0.596885	6.09394	5.73719	6.45069	1.12436	0.169109	0.877583	0.933025	0.742552	0.248937	5.49553	4.28627	6.70478	1.56424	0.645466	0.6368	0.735389	0.599749	0.135252	13.263	12.8796	13.6464	1.05953	0.0834262	1	1	0.244589	0.131554
VC0110_-_hypothetical_protein	3.11168	3.30798	2.91538	0.881317	-0.182267	1	1	0.685859	0.0694861	7.70456	6.73823	8.67089	1.28682	0.363811	0.314949	0.493811	0.699272	0.23151	8.05129	5.76941	10.3332	1.79102	0.840785	0.0451499	0.0875244	0.0687481	0.69411	19.1783	17.3165	21.0401	1.21503	0.280992	0.158728	0.581189	0.216832	0.68741
VC0111_engB_ribosome_biogenesis_GTP-binding_protein_YsxC	708.296	735.967	680.626	0.924806	-0.112777	0.524521	1	1.14017	0.254029	2077.93	1490.43	2665.43	1.78836	0.838639	0.0227164	0.0733158	0.515587	0.151423	2081.67	1347.18	2816.15	2.0904	1.06378	4.68369e-07	3.48046e-06	0.119388	0.144984	5526.35	5319.35	5733.34	1.07783	0.108125	0.434946	0.863528	0.0808848	0.0887374
VC0112_-_cytochrome_c4	21305.4	21239.8	21371	1.00618	0.00888274	0.90997	1	0.882012	0.500513	42853	43013.6	42692.3	0.992529	-0.0108183	0.601193	0.742921	0.843135	0.901608	42789.6	42295.9	43283.3	1.02334	0.0332908	0.892818	0.932117	0.46288	0.772071	86671.5	85231.6	88111.4	1.03379	0.0479409	0.566866	0.909375	0.928797	0.740586
VC0113_-_methyltransferase-like_protein	363.847	339.725	387.969	1.14201	0.191571	0.544486	1	0.367566	0.128272	779.712	688.392	871.031	1.26531	0.339493	0.439204	0.612741	0.295176	0.142029	810.355	768.018	852.691	1.11025	0.150882	0.560776	0.666029	0.106062	0.390061	1737.26	1738.73	1735.79	0.998308	-0.00244308	0.972111	1	0.134451	0.335905
VC0114_-_hypothetical_protein	314.915	295.088	334.742	1.13438	0.181906	0.4164	1	0.0432897	0.154489	803.301	598.613	1007.99	1.68387	0.751782	0.0143054	0.0503545	0.0342323	0.253909	830.892	662.709	999.075	1.50756	0.592219	0.00841125	0.0208881	0.100766	0.340435	2022.64	2011.47	2033.82	1.01111	0.0159455	0.918292	0.996261	0.149025	0.237462
VC0115_-_hypothetical_protein	504.243	501.759	506.728	1.0099	0.0142176	0.832525	1	0.0189405	0.491279	972.113	1017.82	926.408	0.91019	-0.135761	0.652381	0.786572	0.0298224	0.391035	940.968	1003.43	878.503	0.875496	-0.191828	0.245593	0.352326	0.573866	0.0411023	1818.36	1848.18	1788.54	0.967729	-0.0473254	0.786323	0.972638	0.397369	0.0456909
VC0116_-_coproporphyrinogen_III_oxidase	1288.44	1306.48	1270.4	0.972386	-0.0403993	0.748659	1	0.829884	0.0393594	2832.15	2646.59	3017.71	1.14022	0.189316	0.821098	0.904249	0.653112	0.142734	2752.68	2514.81	2990.55	1.18917	0.249956	0.280168	0.392195	0.0326551	0.302371	6055.63	6023.24	6088.01	1.01075	0.0154315	0.963811	1	0.134317	0.243144
VC0117_-_hemY_protein	3508.84	3223.22	3794.45	1.17722	0.235388	0.373481	1	0.219683	0.245898	6378.15	6533.61	6222.69	0.952413	-0.0703408	0.644061	0.779992	0.249067	0.402849	6942.37	7511.78	6372.97	0.848396	-0.23719	0.168031	0.259795	0.250511	0.356316	12697.6	12419.4	12975.8	1.0448	0.0632327	0.527028	0.89977	0.404599	0.457154
VC0118_-_uroporphyrin-III_C-methyltransferase	1824.09	1890.77	1757.41	0.929467	-0.105524	0.683464	1	0.168933	0.0813584	3770.54	3833.33	3707.75	0.96724	-0.0480538	0.693662	0.815439	0.14248	0.292882	3652.79	3479.37	3826.21	1.09968	0.137088	0.552488	0.658201	0.0896904	0.257028	7596.12	7402.99	7789.25	1.05218	0.0733762	0.52972	0.900422	0.333772	0.229321
VC0119_hemD_uroporphyrinogen-III_synthase	1889.65	1796.03	1983.27	1.10425	0.143063	0.663426	1	0.0469393	0.605203	2894.44	3641.54	2147.34	0.589678	-0.762	0.00449755	0.0200259	0.0599956	0.063217	3172.34	3927.03	2417.65	0.615644	-0.699831	0.000171665	0.000695137	0.8543	0.0655499	4604.06	4286.31	4921.82	1.14827	0.199456	0.180483	0.61358	0.109556	0.107451
VC0120_hemC_porphobilinogen_deaminase	964.491	970.438	958.544	0.987743	-0.0177922	0.977675	1	0.0735326	0.396713	1963.35	1968.83	1957.86	0.994428	-0.00806148	0.987855	1	0.0885465	0.781645	1914.96	1897.19	1932.73	1.01873	0.026778	0.993892	1	0.379932	0.0728358	3920.04	3905.45	3934.63	1.00747	0.0107371	0.987638	1	0.721717	0.0591458
VC0121_-_hypothetical_protein	15.7136	15.2158	16.2114	1.06543	0.091436	0.574517	1	0.0838426	0.246093	21.7105	30.8825	12.5385	0.406008	-1.30042	0.00304965	0.0149354	0.103576	0.373399	23.5032	32.1088	14.8976	0.463973	-1.10789	0.000369504	0.00135858	0.268209	0.899908	27.7033	25.0576	30.349	1.21117	0.276401	0.14405	0.558772	0.559535	1.07401
VC0122_cyaA_adenylate_cyclase	9430.07	8733.72	10126.4	1.15946	0.213457	0.358273	1	0.0611582	0.370681	16615.5	17721.2	15509.8	0.875212	-0.192296	0.494824	0.661413	0.101338	0.187276	18364.1	20044.3	16684	0.832355	-0.264729	0.158348	0.247873	0.370921	1.70389	32459.2	30949.1	33969.3	1.09759	0.134334	0.149577	0.565506	0.166852	2.24377
VC0123_cyaY_frataxin-like_protein	209.536	209.081	209.991	1.00435	0.0062666	0.995943	1	0.310077	0.57686	724.138	423.71	1024.57	2.41809	1.27387	0.000112289	0.000957296	0.106817	0.222382	618.261	415.661	820.862	1.97484	0.981733	2.65064e-05	0.000131988	0.30255	0.0643988	1858.11	2045.08	1671.14	0.817151	-0.291325	0.064626	0.343868	0.152487	0.0306103
VC0125_-_diaminopimelate_decarboxylase	2592.28	2579.75	2604.81	1.00971	0.013945	0.891083	1	0.172441	0.228073	5483.84	5235.47	5732.21	1.09488	0.130772	0.631047	0.768549	0.183942	0.0326417	5276.32	5157.51	5395.13	1.04607	0.0649836	0.812675	0.876876	0.231999	0.169287	11212.5	11442	10983.1	0.95989	-0.0590592	0.673933	0.941185	0.0479638	0.135034
VC0126_dapF_diaminopimelate_epimerase	2205.13	2165.84	2244.41	1.03627	0.0514063	0.869134	1	0.0310538	0.196769	4304.25	4393.93	4214.57	0.959179	-0.0601279	0.83175	0.909411	0.0472729	0.0812248	4444.48	4443.31	4445.65	1.00053	0.000760697	0.98669	0.999836	0.19522	0.0826477	8730.68	8410.98	9050.38	1.07602	0.105703	0.522874	0.89977	0.070784	0.071698
VC0127_-_hypothetical_protein	1441.19	1461.38	1421	0.972367	-0.0404268	0.7154	1	0.154968	0.305931	2869.75	2962.51	2776.98	0.937372	-0.0933065	0.611102	0.751098	0.135352	0.325723	2788.89	2812.58	2765.2	0.983156	-0.0245075	0.934242	0.963042	0.307819	0.0825079	5585.43	5541.51	5629.35	1.01585	0.022689	0.962238	1	0.323505	0.070695
VC0128_xerC_site-specific_tyrosine_recombinase_XerC	1990.15	2020.16	1960.14	0.970291	-0.0435113	0.789107	1	0.276354	0.913278	3971.57	4094.73	3848.42	0.939847	-0.0895023	0.626551	0.766063	0.252915	1.44011	3801.89	3878.66	3725.11	0.960412	-0.0582751	0.639637	0.736903	0.93741	0.264073	7630.34	7677.09	7583.59	0.987822	-0.0176776	0.706527	0.951688	1.48211	0.258214
VC0129_-_hypothetical_protein	574.728	538.635	610.822	1.13402	0.181444	0.680634	1	1.40181	0.824758	1144.65	1090.7	1198.6	1.09892	0.136093	0.99734	1	1.36819	1.89351	1160.63	1208.7	1112.55	0.920449	-0.119591	0.405741	0.52288	0.765532	0.794043	2327.97	2390.93	2265.01	0.947335	-0.0780537	0.375146	0.824939	1.76757	0.811909
VC0130_-_GGDEF_family_protein	2295.31	2245.66	2344.96	1.04422	0.0624276	0.67392	1	0.13957	0.406475	4961.68	4557.12	5366.24	1.17755	0.23579	0.396138	0.573794	0.143992	0.394137	4767.82	4643.53	4892.11	1.05353	0.0752348	0.868335	0.916537	0.397152	0.141221	10334.7	10709.2	9960.15	0.930056	-0.10461	0.430113	0.858068	0.352933	0.136853
VC0131_-_hypothetical_protein	439.304	442.24	436.368	0.986723	-0.0192824	0.887324	1	0.851478	0.888134	724.345	898.095	550.595	0.61307	-0.705876	0.0358906	0.104834	1.33577	0.0283799	718.956	864.208	573.703	0.663848	-0.591075	0.00363848	0.0100812	1.25283	0.313024	1133.57	1098.96	1168.18	1.06298	0.0881192	0.517713	0.897851	0.0508115	0.498812
VC0132_-_hypothetical_protein	1014.66	1028.52	1000.8	0.973044	-0.0394224	0.933187	1	0.176636	0.395382	1972.85	2087.17	1858.53	0.890457	-0.167381	0.593865	0.737061	0.217994	0.267108	1882.32	1981.69	1782.96	0.899721	-0.15245	0.42787	0.543632	0.466835	0.198847	3670.25	3710.23	3630.26	0.978446	-0.0314362	0.940366	0.998919	0.335997	0.238126
VC0133_-_hypothetical_protein	16.1613	20.0442	12.2783	0.612562	-0.707073	0.0613623	1	0.599211	0.667324	39.839	40.7334	38.9446	0.956086	-0.0647881	0.848922	0.91675	0.576462	0.248461	33.3537	24.3156	42.3919	1.7434	0.801907	0.00468795	0.0127109	0.65873	0.025724	82.0016	77.6984	86.3047	1.11077	0.151554	0.471256	0.876403	0.226676	0.0237274
VC0134_-_hypothetical_protein	4817.35	4726.39	4908.32	1.03849	0.0544904	0.990453	1	1.16908	1.58072	9795.62	9574.2	10017	1.04625	0.0652333	0.882487	0.936293	1.10423	0.498456	9948.51	9710.79	10186.2	1.04896	0.0689588	0.980505	0.994485	1.40084	3.24213	20365.1	19995.9	20734.2	1.03692	0.0523023	0.856726	0.98108	0.491467	3.12065
VC0135_-_lysophospholipase_L2	496.687	496.958	496.416	0.998909	-0.00157537	0.890356	1	0.227461	0.0285799	915.764	1008.64	822.888	0.815839	-0.293644	0.383923	0.563678	0.314623	0.00509184	899.551	982.791	816.311	0.830606	-0.267765	0.168039	0.259795	0.0416415	0.0889448	1652.19	1642.47	1661.9	1.01183	0.0169725	0.82572	0.978995	0.0135438	0.10334
VC0136_rhtB_homoserine/homoserine_lactone_efflux_protein	542.531	560.169	524.894	0.937029	-0.0938349	0.746284	1	0.0229073	0.0430223	1179.81	1136.34	1223.28	1.07652	0.106369	0.769959	0.869229	0.0282385	0.360941	1132.21	1039.19	1225.24	1.17903	0.2376	0.202023	0.300363	0.0466334	1.69275	2468.24	2441.69	2494.79	1.02175	0.0310432	0.522508	0.89977	0.342478	1.54237
VC0137_-_hypothetical_protein	2086.54	2172.76	2000.33	0.920637	-0.119295	0.637539	1	0.166326	0.450582	4072.51	4409.35	3735.67	0.847216	-0.239198	0.42215	0.597635	0.211085	0.427075	3967.14	3960.26	3974.02	1.00348	0.00500522	0.840848	0.89655	0.494337	0.662311	7774.92	7458.83	8091	1.08475	0.117369	0.260221	0.721351	0.513994	0.717982
VC0138_-_hypothetical_protein	492.954	455.104	530.805	1.16634	0.221985	0.0767795	1	0.896538	11.3149	652.13	924.238	380.021	0.411172	-1.28218	6.92708e-05	0.000645916	2.11415	0.163297	721.689	1051.94	391.439	0.372111	-1.42619	6.41312e-15	1.41344e-13	18.6093	2.73257	777.751	758.079	797.423	1.0519	0.0729985	0.30679	0.772192	0.387097	7.63462
VC0139_-_DPS_family_protein	1335.8	1125.29	1546.31	1.37414	0.45853	0.0285563	0.93084	0.671976	2.90415	1858.4	2285.32	1431.48	0.62638	-0.674891	0.0511202	0.136192	1.49212	0.143653	2606.76	3063.43	2150.08	0.701856	-0.510754	0.00558306	0.0146925	3.07992	1.32656	3616.84	2856.18	4377.51	1.53265	0.616026	1.91425e-05	0.000526623	0.132948	2.67569
VC0140_-_hypothetical_protein	91.7551	89.4758	94.0344	1.05095	0.0716917	0.799624	1	0.168439	0.895771	183.197	181.403	184.992	1.01979	0.02827	0.927876	0.964165	0.156572	0.276484	185.719	186.075	185.363	0.996175	-0.00552833	0.799893	0.868884	0.852085	0.171651	373.293	369.239	377.347	1.02196	0.0313385	0.971948	1	0.271353	0.162599
VC0141_-_hypothetical_protein	28.8937	25.5158	32.2716	1.26477	0.338873	0.163276	1	0.0242382	0.810415	74.4927	51.7695	97.2159	1.87786	0.909092	0.0136242	0.0487981	0.0248603	0.477074	80.808	63.8981	97.7179	1.52928	0.612851	0.0241216	0.0517521	0.666731	1.51807	196.564	194.137	198.991	1.025	0.0356241	0.455899	0.872482	0.376484	1.34249
VC0142_-_hypothetical_protein	2030	1930.08	2129.91	1.10354	0.142133	0.280363	1	1.30759	1.4471	2961.05	3921.07	2001.03	0.510329	-0.970501	0.00318763	0.0154367	2.68903	0.305757	3267.79	4217.28	2318.3	0.549714	-0.863247	1.08322e-06	7.43682e-06	2.17589	0.436986	4356.77	3993.27	4720.26	1.18205	0.241295	0.0629795	0.338831	0.534487	0.97883
VC0143_-_hypothetical_protein	14.6985	16.4335	12.9635	0.788848	-0.34218	0.662569	1	1.13782	0.147108	24.881	33.4257	16.3363	0.488735	-1.03287	0.0566766	0.147451	1.23579	1.51553	20.7925	25.674	15.9109	0.619729	-0.69029	0.0160278	0.0365092	0.162675	0.150871	32.5235	32.6622	32.3849	0.991511	-0.0122998	1	1	2.16152	0.156009
VC0144_-_hypothetical_protein	308.979	306.028	311.929	1.01928	0.0275546	0.954901	1	0.556919	0.180438	600.569	620.014	581.123	0.937274	-0.093458	0.466925	0.637972	0.542659	0.0927477	585.557	617.416	553.698	0.896798	-0.157145	0.344156	0.46018	0.184078	0.696003	1143.51	1159.98	1127.04	0.971606	-0.0415565	0.730915	0.958816	0.114161	0.703863
VC0145_-_hypothetical_protein	720.275	677.923	762.627	1.12495	0.169856	0.444896	1	0.096	0.125822	1157.31	1375.55	939.06	0.682679	-0.550721	0.0511788	0.136254	0.181888	1.91046	1226.04	1509.97	942.12	0.623934	-0.680534	0.000615621	0.00215523	0.184946	1.29252	1897.25	1876.62	1917.88	1.02199	0.0313813	0.422099	0.856492	2.91277	2.01076
VC0146_-_hypothetical_protein	1302.55	1283.95	1321.15	1.02897	0.041201	0.608319	1	1.11149	2.11155	2287.85	2608.19	1967.5	0.754356	-0.406683	0.266923	0.440219	1.56419	0.933279	2365.37	2617.2	2113.55	0.807561	-0.308356	0.10897	0.183301	2.54593	1.48195	4116.28	3930.03	4302.54	1.09479	0.130648	0.184009	0.617982	1.22051	1.94863
VC0147_-_cell_division_protein_FtsY	1863.53	1960.59	1766.46	0.900979	-0.150434	0.521864	1	0.156464	0.0380457	3656.87	3975.58	3338.17	0.839669	-0.252108	0.330893	0.508347	0.154748	0.150552	3508.38	3496.49	3520.26	1.0068	0.00977302	0.94016	0.967588	0.0334282	0.476107	6913.41	6660.85	7165.96	1.07583	0.105454	0.627266	0.926805	0.140262	0.464982
VC0148_-_cell_division_ATP-binding_protein_FtsE	1370.6	1359.43	1381.77	1.01644	0.0235186	0.863126	1	0.0405055	0.0859127	2711.63	2757.66	2665.59	0.966616	-0.0489855	0.848201	0.916482	0.0520531	0.200501	2786.4	2735.63	2837.17	1.03712	0.0525781	0.88619	0.927308	0.0913682	0.192655	5547.75	5319.68	5775.82	1.08575	0.118685	0.416816	0.853775	0.1839	0.183847
VC0149_-_cell_division_protein_FtsX	2641.74	2571.33	2712.15	1.05477	0.0769231	0.760034	1	0.0566924	0.123786	5487.14	5214.44	5759.84	1.1046	0.143518	0.713484	0.830613	0.0486399	0.0999783	5616.86	5368.6	5865.11	1.09248	0.127612	0.508439	0.617372	0.102217	0.472188	11718.1	11494.4	11941.7	1.03891	0.0550759	0.564063	0.909375	0.0746727	0.475826
VC0150_-_RNA_polymerase_factor_sigma-32	6741.91	6780.78	6703.04	0.988536	-0.0166352	0.926567	1	0.416645	0.0471144	14397.2	13765.2	15029.1	1.09182	0.126731	0.514509	0.675265	0.412177	1.08374	13448	13270.8	13625.3	1.02671	0.0380318	0.955655	0.977576	0.0563238	0.093089	28858.5	29978.7	27738.3	0.925267	-0.112058	0.317714	0.784354	0.978169	0.0692717
VC0151_-_soluble_pyridine_nucleotide_transhydrogenase	6250.29	6378.23	6122.35	0.959882	-0.059071	0.963395	1	0.7209	0.371287	8643.79	12951	4336.57	0.334844	-1.57844	1.02732e-08	2.63906e-07	1.71922	0.0836919	8667.61	12123.5	5211.7	0.429883	-1.21798	1.46696e-13	2.87391e-12	0.80248	0.00318632	9632.12	8653.87	10610.4	1.22609	0.294059	0.0573875	0.318464	0.225507	0.00790983
VC0152_-_DNA-binding_transcriptional_repressor_FabR	514.775	520.493	509.058	0.978029	-0.0320508	0.998422	1	0.0426184	0.147974	1205.01	1055.98	1354.05	1.28227	0.358696	0.250003	0.421087	0.0433231	0.191525	1155.7	1007.83	1303.58	1.29346	0.37123	0.106075	0.179522	0.125907	0.0877906	2678.23	2702.65	2653.8	0.981925	-0.0263152	0.857029	0.98108	0.164832	0.0581782
VC0153_-_hypothetical_protein	369.474	364.863	374.084	1.02527	0.0360101	0.855682	1	0.0458721	0.407192	759.636	739.791	779.481	1.05365	0.0753948	0.945474	0.975917	0.0312902	0.0220469	742.027	740.536	743.517	1.00402	0.00579459	0.793569	0.86395	0.398788	0.535622	1534.79	1555.74	1513.83	0.973063	-0.0393946	0.699525	0.94843	0.0233552	0.539993
VC0154_-_tRNA_(uracil-5-)-methyltransferase	341.115	350.982	331.248	0.943775	-0.0834853	0.82264	1	0.102297	0.0340012	657.345	712.164	602.527	0.84605	-0.241185	0.447348	0.619515	0.135847	0.0442214	644.066	655.7	632.432	0.964515	-0.0521251	0.741566	0.820226	0.033153	0.332373	1244.9	1202.4	1287.41	1.07071	0.0985625	0.551057	0.90916	0.0379304	0.336783
VC0156_-_vitamin_B12_receptor	1679.69	1667.75	1691.63	1.01431	0.0205038	0.933096	1	0.34476	0.510124	3555.37	3379.68	3731.05	1.10396	0.142694	0.911243	0.953267	0.28199	0.801031	3285.3	3347.62	3222.97	0.962765	-0.0547437	0.767933	0.84314	0.491877	0.172458	7006.04	7449.92	6562.16	0.880836	-0.183055	0.286131	0.746891	0.890701	0.178123
VC0157_-_alkaline_serine_protease	808.928	912.07	705.785	0.773828	-0.369915	0.296637	1	4.39825	0.20043	2950.83	1854.95	4046.71	2.18158	1.12537	2.71144e-05	0.000288155	1.44163	1.15137	2924.55	1397.16	4451.94	3.18642	1.67194	6.31938e-15	1.40073e-13	0.0651519	10.4387	8569.97	8073.32	9066.62	1.12304	0.167403	0.399998	0.840744	0.541462	5.56743
VC0158_-_glutamate_racemase	946.06	862.402	1029.72	1.19401	0.255818	0.536358	1	1.06247	1.20027	1650.32	1746.25	1554.4	0.890136	-0.167902	0.299444	0.474337	1.32897	0.86325	1962.93	2037.36	1888.51	0.926937	-0.109457	0.614044	0.715064	1.06026	0.0934145	3472.9	3101.11	3844.7	1.23978	0.310087	0.0489796	0.290283	0.747199	0.113436
VC0159_-_RNA-binding_protein	8764.34	8985.56	8543.12	0.950761	-0.0728449	0.894813	1	0.194838	0.0560153	13813.8	18234.8	9392.84	0.515105	-0.957061	0.00028444	0.00209363	0.373427	0.46121	13406.5	16913	9899.99	0.585347	-0.772636	5.15907e-06	3.03672e-05	0.102873	0.330786	19452.2	18746.7	20157.7	1.07526	0.10469	0.330431	0.789736	0.860567	0.656601
VC0160_-_hypothetical_protein	611.468	646.68	576.256	0.891099	-0.166342	0.616238	1	1.15495	1.28423	1469.34	1313.08	1625.61	1.23802	0.30803	0.244471	0.414649	0.858012	1.18927	1320.08	1140.07	1500.1	1.3158	0.395941	0.0641606	0.118402	1.06965	0.219801	3149.45	3245.03	3053.88	0.941094	-0.0875886	0.516781	0.897851	1.06409	0.155195
VC0161_-_DNA-binding_transcriptional_regulator_IlvY	131.277	140.611	121.944	0.867243	-0.205492	0.442958	1	0.113749	0.00121111	303.7	285.219	322.181	1.12959	0.175799	0.573132	0.721814	0.100649	0.166376	288.242	241.394	335.09	1.38815	0.473158	0.0440756	0.0859143	0.000437773	0.115826	662.5	642.846	682.154	1.06115	0.0856246	0.692305	0.947863	0.119623	0.0853855
VC0162_-_ketol-acid_reductoisomerase	2724.42	2918.42	2530.42	0.867051	-0.205812	0.465196	1	0.134222	0.101402	5437.12	5921.98	4952.26	0.83625	-0.257994	0.405625	0.581963	0.165992	0.123611	5017.77	5009.91	5025.64	1.00314	0.00452293	0.955836	0.977576	0.1289	0.0130999	10056.5	9881.43	10231.5	1.03543	0.0502246	0.791084	0.974782	0.112663	0.00948081
VC0163_-_hypothetical_protein	453.265	545.779	360.752	0.660985	-0.59731	0.0142977	0.693258	0.226962	0.314035	976.311	1106.31	846.31	0.764983	-0.3865	0.107489	0.235299	0.167657	0.741042	716.768	713.905	719.632	1.00802	0.0115268	0.873709	0.920206	0.436349	0.718359	1577.5	1689.98	1465.02	0.866889	-0.206081	0.14297	0.55849	1.15908	0.627369
VC0164_-_multidrug_resistance_protein	3531.84	3415.79	3647.9	1.06795	0.0948488	0.546683	1	0.43343	0.445437	10453.2	6934.46	13971.8	2.01484	1.01067	0.000719818	0.00459996	0.214786	2.05398	8864.38	7223.74	10505	1.45423	0.540259	0.00660432	0.0169882	0.297885	0.0468038	24646	27904.3	21387.7	0.766466	-0.383706	0.0078875	0.0742612	1.66451	0.0348525
VC0165_-_hypothetical_protein	963.321	989.803	936.84	0.946491	-0.0793392	0.883473	1	0.116883	0.490207	3105.75	2007.45	4204.05	2.09422	1.06642	0.000887612	0.00542212	0.0467054	0.510428	2557.03	1854.86	3259.2	1.75711	0.813205	0.00020068	0.000798398	0.293964	0.343534	7514.54	8393.47	6635.61	0.790568	-0.339038	0.020409	0.156765	0.413612	0.184804
VC0166_-_TetR_family_transcriptional_regulator	281.125	268.226	294.025	1.09618	0.132488	0.594324	1	0.136198	1.03462	889.363	543.73	1235	2.27134	1.18354	0.00029847	0.00217625	0.0483465	0.114954	777.727	581.958	973.496	1.67279	0.74226	0.00124918	0.00398812	0.590737	0.0466109	2223.59	2465.17	1982.01	0.804005	-0.314724	0.0545477	0.307992	0.0921406	0.034968
VC0167_-_ATP-dependent_DNA_helicase_Rep	808.184	788.261	828.107	1.05055	0.0711428	0.824674	1	0.0465451	0.055131	1835.99	1598.68	2073.29	1.29688	0.375042	0.279214	0.45309	0.0364375	0.51167	1828.79	1639.42	2018.17	1.23102	0.299859	0.107498	0.181456	0.0478679	1.12492	4124.23	4139.5	4108.96	0.992621	-0.0106853	0.741909	0.961532	0.457928	0.945288
VC0168_-_cytochrome_c5	4273.49	4301.44	4245.54	0.987003	-0.0188743	0.905119	1	0.791639	1.24426	11113.1	8713.03	13513.1	1.5509	0.633109	0.0749787	0.182202	0.43618	0.394414	10839.2	8402.42	13275.9	1.58001	0.659932	0.00163818	0.00503127	0.744455	1.09307	26999	26971.4	27026.7	1.00205	0.00295612	0.810283	0.97883	0.285611	0.728216
VC0169_-_hypothetical_protein	8.61404	10.3492	6.87884	0.664671	-0.589289	0.224762	1	0.130294	0.715914	24.1852	20.9864	27.3841	1.30485	0.383884	0.410837	0.586336	0.117811	0.589112	18.0435	13.6196	22.4674	1.64964	0.722147	0.100896	0.172564	0.716734	0.776959	50.1814	54.6016	45.7611	0.838091	-0.254821	0.263535	0.726228	0.533188	0.728399
VC0170_-_peptide_ABC_transporter_ATP-binding_protein	7163.86	6861.38	7466.33	1.08817	0.1219	0.264747	1	2.53636	2.05819	10968.1	13947.5	7988.64	0.572766	-0.803983	0.0173629	0.0588728	4.73431	0.321246	11591.3	14787.4	8395.17	0.567724	-0.816739	5.04978e-07	3.72397e-06	3.1337	0.664742	16516	15937.5	17094.4	1.07259	0.101101	0.339667	0.796114	0.475496	1.32332
VC0171_-_peptide_ABC_transporter_substrate-binding_protein	33842.7	30639.1	37046.3	1.20912	0.273954	0.0480178	1	4.09064	5.1833	43402	62355.3	24448.8	0.392088	-1.35075	1.15112e-06	1.81513e-05	10.9064	0.0110441	49222.8	73397.1	25048.4	0.341273	-1.551	8.33136e-25	4.19706e-23	9.51045	0.124112	49896.3	48791.3	51001.2	1.04529	0.0639069	0.524314	0.89977	0.0160846	0.526396
VC0172_-_peptide_ABC_transporter_permease	4987.74	4854.29	5121.2	1.05498	0.0772205	0.311238	1	2.82989	2.56666	7084.41	9871.04	4297.79	0.435394	-1.19961	0.000187238	0.00147621	6.22204	0.05304	7229.72	10145.2	4314.27	0.425254	-1.2336	8.55098e-14	1.70975e-12	4.87936	0.215703	8681.26	8578.73	8783.79	1.0239	0.0340795	0.612455	0.922674	0.144558	0.56245
VC0173_-_peptide_ABC_transporter_permease	2669.75	2372.16	2967.34	1.2509	0.322972	0.0524892	1	2.56615	2.43819	3550.08	4822.11	2278.05	0.472418	-1.08186	0.00144426	0.00816659	6.40884	0.0448147	3972.99	5876.1	2069.88	0.352255	-1.50531	2.74103e-19	9.57879e-18	4.29152	0.00910584	4380.63	4547.29	4213.98	0.926702	-0.109823	0.46269	0.875261	0.128838	0.0241989
VC0174_-_hypothetical_protein	1801.15	1743.72	1858.58	1.06587	0.0920325	0.646616	1	0.215153	1.20979	3294.7	3538.92	3050.47	0.861979	-0.214275	0.498052	0.66365	0.302464	0.394916	3377.09	3680.94	3073.23	0.834905	-0.260316	0.168672	0.260548	1.38324	0.666009	6173.22	6090.39	6256.06	1.0272	0.038718	0.645432	0.933676	0.482533	0.778518
VC0175_-_deoxycytidylate_deaminase-like_protein	4493.26	4977.94	4008.57	0.805267	-0.312462	0.187448	1	0.307232	1.26955	11552.6	10089.7	13015.6	1.28999	0.367357	0.313628	0.491938	0.166273	0.916392	9836.73	7930.82	11742.6	1.48063	0.566214	0.002671	0.00765765	1.00337	0.130396	24944.6	25981.3	23907.9	0.920196	-0.119987	0.460363	0.872482	0.820652	0.102515
VC0176_-_transcriptional_regulator	222.437	223.878	220.995	0.987121	-0.0187016	0.975425	1	0.540769	1.91705	473.984	453.692	494.276	1.08945	0.123603	0.98374	1	0.458898	1.84694	447.379	437.479	457.278	1.04526	0.06386	0.881937	0.924979	1.87307	2.39119	959.268	987.369	931.167	0.94308	-0.0845481	0.837331	0.980064	1.88572	2.24426
VC0177_-_hypothetical_protein	114.506	100.958	128.054	1.26838	0.342986	0.173577	1	1.913	4.0082	217.927	204.383	231.47	1.13253	0.179555	0.923224	0.96165	1.98624	1.23132	258.427	253.525	263.33	1.03868	0.0547448	0.694407	0.780848	3.42999	1.60517	498.909	461.583	536.234	1.16173	0.216273	0.365249	0.815681	0.928957	1.76558
VC0178_-_patatin-like_protein	1293.26	1314.11	1272.41	0.968271	-0.0465167	0.927219	1	0.3156	0.48267	3688.5	2667.43	4709.56	1.76558	0.820142	0.00456191	0.0202699	0.180054	1.39939	3555.87	2519.08	4592.65	1.82314	0.866428	6.14826e-05	0.00028208	0.263392	1.06417	9372.4	9393.88	9350.91	0.995426	-0.00661444	0.770939	0.967261	0.825691	0.699927
VC0179_-_hypothetical_protein	2914.8	3012.73	2816.87	0.934989	-0.0969792	0.899697	1	0.353876	0.514473	6728.93	6115.55	7342.3	1.2006	0.26375	0.292996	0.467708	0.297604	0.843908	6798.81	5578.35	8019.26	1.43757	0.52363	0.0140154	0.0325348	0.394869	0.59793	15486.4	14646.2	16326.7	1.11474	0.156706	0.420718	0.856492	0.588611	0.496478
VC0180_-_hypothetical_protein	3645	3763.91	3526.08	0.936811	-0.0941696	0.726825	1	0.000290284	0.0491078	8104.38	7634.22	8574.53	1.12317	0.167576	0.591555	0.734991	0.00215449	0.669261	8290.76	6980.94	9600.58	1.37525	0.459699	0.0251492	0.0535127	0.0439721	0.977291	18325.7	17105.2	19546.2	1.1427	0.192452	0.306501	0.772192	0.477109	0.849909
VC0181_-_hypothetical_protein	822.727	796.079	849.375	1.06695	0.0934898	0.679856	1	0.0395845	0.125082	1432.14	1614.76	1249.52	0.773811	-0.369946	0.213645	0.378968	0.0600654	0.403936	1514.14	1681.72	1346.56	0.800702	-0.320663	0.0719668	0.130631	0.161011	0.0690768	2617.11	2492.65	2741.56	1.09986	0.137315	0.458671	0.872482	0.431268	0.102752
VC0182_-_hypothetical_protein	503.474	445.967	560.981	1.2579	0.331015	0.167793	1	0.284124	0.774623	942.789	904.351	981.227	1.08501	0.117704	0.773632	0.871853	0.324295	1.02626	1131.12	1110.55	1151.69	1.03705	0.0524871	0.960601	0.980572	0.628278	0.444063	2151.38	1957.72	2345.04	1.19784	0.260438	0.0940773	0.435815	0.779889	0.53173
VC0183_-_hypothetical_protein	570.134	579.828	560.44	0.966563	-0.0490645	0.908449	1	0.471026	1.05648	1063.29	1176.72	949.865	0.807216	-0.308973	0.370444	0.548875	0.595991	0.676208	1098.95	1109.47	1088.42	0.981031	-0.0276292	0.678791	0.768869	1.11052	0.0264415	2055.53	1895.08	2215.97	1.16933	0.22568	0.163215	0.587848	0.694859	0.0380844
VC0184_-_hypothetical_protein	92.7863	104.891	80.6819	0.769199	-0.378571	0.159002	1	0.0123824	0.158074	272.526	212.773	332.278	1.56165	0.643073	0.0373665	0.107926	0.0124982	0.314585	229.572	159.671	299.474	1.87558	0.907333	0.000144067	0.000595679	0.110885	0.358352	636.351	662.981	609.722	0.919667	-0.120817	0.38227	0.83025	0.215934	0.247931
VC0185_-_transposase	419.408	423.388	415.427	0.981198	-0.0273831	1	1	0.278655	0.488538	920.784	858.436	983.132	1.14526	0.195674	0.656386	0.789495	0.223705	0.312004	925.819	822.497	1029.14	1.25124	0.323359	0.11247	0.187736	0.417067	3.78189	2029.16	1962.94	2095.38	1.06747	0.0941922	0.19979	0.639177	0.297795	3.38091
VC0186_-_glutathione_reductase	5044.41	5028.57	5060.24	1.0063	0.00905635	0.941239	1	0.252452	0.112549	10184.2	10207	10161.4	0.995531	-0.00646138	0.986453	1	0.289156	0.332314	9862.68	10017.2	9708.14	0.969145	-0.0452151	0.824121	0.884628	0.115371	0.0495639	20026.2	20286.9	19765.5	0.974297	-0.0375662	0.879634	0.989301	0.390392	0.0630347
VC0187_-_hypothetical_protein	1153.15	1199.67	1106.64	0.922451	-0.116456	0.552857	1	0.410747	0.267814	2469.84	2432.07	2507.61	1.03106	0.0441266	0.981952	0.998686	0.34639	0.0744424	2395.63	2190.07	2601.19	1.18772	0.248195	0.241351	0.347127	0.226596	0.405501	5149.56	5003.87	5295.25	1.05823	0.0816559	0.75122	0.963711	0.0498556	0.339664
VC0188_-_oligopeptidase_A	3354.05	3467.02	3241.07	0.934828	-0.0972276	0.710398	1	0.988912	1.8261	8178.22	7037.97	9318.48	1.32403	0.404936	0.148963	0.295047	0.69179	0.801351	7152.48	6418.63	7886.34	1.22866	0.29709	0.168855	0.260641	1.59505	2.81578	17325.6	18598.3	16052.9	0.863138	-0.212336	0.0442386	0.271092	0.722337	1.99668
VC0189_-_hypothetical_protein	44.3465	41.5123	47.1806	1.13655	0.184656	0.398053	1	1.13438	1.089	84.8125	84.2758	85.3492	1.01274	0.0182591	0.802648	0.892066	1.19812	2.08782	86.0163	93.4754	78.5572	0.840405	-0.250843	0.152146	0.239908	1.13107	0.826168	165.003	170.105	159.9	0.940003	-0.089263	0.289085	0.750576	2.04365	0.848916
VC0190_uvrD_DNA-dependent_helicase_II	1047.2	1036.25	1058.15	1.02113	0.0301699	0.969605	1	0.294392	0.049325	2234.86	2101.75	2367.97	1.12667	0.172062	0.630343	0.768416	0.267523	0.46057	2105.8	2094.55	2117.05	1.01074	0.0154181	0.955747	0.977576	0.0423663	0.0262303	4517.46	4724.69	4310.22	0.912275	-0.132459	0.373362	0.82288	0.413553	0.0316723
VC0191_-_hypothetical_protein	234.021	224.658	243.384	1.08335	0.115501	0.87662	1	0.819855	0.145373	453.756	455.027	452.485	0.994415	-0.00808011	0.628857	0.76757	0.812882	0.369402	465.299	481.71	448.887	0.931861	-0.101814	0.656306	0.752086	0.131985	0.650534	908.393	902.968	913.817	1.01202	0.0172317	0.755592	0.965157	0.356992	0.682459
VC0192_-_AraC_family_transcriptional_regulator	386.411	385.628	387.195	1.00406	0.00585235	1	1	0.127762	0.264353	686.25	782.191	590.31	0.754688	-0.406049	0.137946	0.280301	0.16833	0.218077	670.464	766.638	574.29	0.749102	-0.416766	0.0446814	0.0867525	0.343735	0.178087	1173.84	1178.55	1169.13	0.992004	-0.0115821	0.921249	0.99734	0.323846	0.216316
VC0193_-_hypothetical_protein	12.2328	13.5378	10.9278	0.807207	-0.30899	0.481825	1	0.521716	1.46737	23.7711	27.5099	20.0323	0.728185	-0.457623	0.50396	0.6681	0.5504	0.479245	22.3772	21.5959	23.1585	1.07236	0.100786	0.513869	0.622322	1.47017	1.25368	43.5684	39.9611	47.1758	1.18054	0.239449	0.213374	0.6597	0.500622	1.28844
VC0194_-_gamma-glutamyltranspeptidase	405.994	442.642	369.347	0.834415	-0.261162	0.808146	1	4.9256	1.43544	863.006	900.417	825.596	0.916904	-0.125157	0.702231	0.821457	4.65106	0.338787	789.799	730.958	848.64	1.161	0.215364	0.46789	0.579114	1.46022	3.8273	1688.03	1647.71	1728.35	1.04894	0.06893	0.732385	0.95909	0.351189	3.63146
VC0195_-_rarD_protein	121.09	118.965	123.214	1.03572	0.0506346	1	1	0.382697	0.0700164	311.91	241.109	382.71	1.58729	0.666565	0.0551892	0.144397	0.257376	0.313427	318.371	243.872	392.869	1.61096	0.687921	0.00220241	0.00646328	0.0417716	0.511055	781.769	763.779	799.759	1.04711	0.0664107	0.634116	0.929048	0.20562	0.378042
VC0196_-_ATP-dependent_DNA_helicase_RecQ	552.283	551.205	553.36	1.00391	0.00562978	0.858668	1	0.0278643	1.71038	1241.38	1117.72	1365.03	1.22127	0.288377	0.423867	0.59925	0.0154568	0.380186	1190.87	1094.64	1287.1	1.17583	0.233675	0.236466	0.341456	1.43606	0.229153	2672.22	2724.25	2620.19	0.961802	-0.0561888	0.628795	0.927002	0.326442	0.176073
VC0197_-_gene_3_protein-like_protein	149.56	141.782	157.338	1.10971	0.150185	0.507053	1	0.36166	0.105252	225.771	287.847	163.695	0.568688	-0.81429	0.0147278	0.0515141	0.576371	0.473448	228.792	311.415	146.169	0.469369	-1.0912	8.86476e-07	6.18461e-06	0.130502	0.277942	312.137	326.639	297.636	0.911206	-0.134151	0.607967	0.922674	0.791285	0.487159
VC0198_-_hypothetical_protein	92.5109	89.165	95.8567	1.07505	0.104403	0.520146	1	0.977089	0.643842	181.41	181.159	181.662	1.00278	0.00399818	0.755948	0.858408	1.06778	0.939368	180.444	189.819	171.068	0.901216	-0.150055	0.612857	0.713896	0.667508	0.882786	355.559	362.864	348.254	0.959737	-0.0592891	0.911875	0.995725	1.02924	0.913161
VC0199_-_hemolysin_secretion_ATP-binding_protein	346.07	342.294	349.846	1.02207	0.0314876	0.755261	1	0.15391	0.193669	617.103	694.615	539.591	0.776819	-0.364349	0.258968	0.432214	0.22781	0.237363	624.137	692.649	555.625	0.802174	-0.318012	0.0823411	0.145978	0.237641	0.0351264	1104.03	1076.82	1131.23	1.05053	0.0711167	0.704468	0.951134	0.282049	0.0516902
VC0200_-_iron(III)_compound_receptor	193.153	211.013	175.292	0.830716	-0.267573	0.331169	1	0.0876165	0.102728	407.744	428.132	387.356	0.904759	-0.144394	0.549769	0.702886	0.101745	5.34068	334.457	347.058	321.856	0.927384	-0.108761	0.554926	0.6607	0.133323	0.0333845	714.814	774.385	655.243	0.846146	-0.241021	0.227226	0.677454	6.95374	0.0271469
VC0201_-_iron(III)_ABC_transporter_ATP-binding_protein	60.762	59.9895	61.5346	1.02576	0.0366884	0.891764	1	0.241701	0.548726	126.041	121.786	130.297	1.06989	0.0974565	0.66536	0.794377	0.261568	0.782852	125.351	121.83	128.873	1.05781	0.081083	0.658822	0.753855	0.532753	0.0234525	261.263	260.166	262.36	1.00843	0.0121144	0.912896	0.995725	0.775013	0.0183488
VC0202_-_iron(III)_ABC_transporter_periplasmic_iron-compound-binding_protein	66.4547	62.6293	70.2801	1.12216	0.166277	0.569816	1	0.0537085	0.489162	128.622	127.046	130.198	1.02481	0.0353579	1	1	0.0609625	1.20973	130.66	139.172	122.147	0.87767	-0.188249	0.480372	0.590794	0.504394	0.305202	254.347	260.008	248.685	0.956452	-0.0642348	0.984045	1	1.26661	0.323417
VC0203_-_iron-hydroxamate_transporter_permease_subunit	228.942	202.304	255.58	1.26335	0.337251	0.226186	1	0.0947888	0.180523	368.308	410.182	326.433	0.795825	-0.329477	0.177197	0.334653	0.120127	0.972259	423.963	506.048	341.879	0.675585	-0.56579	0.00524535	0.0139744	0.216181	0.0136874	673.939	651.873	696.005	1.0677	0.0945068	0.55144	0.90916	1.19129	0.0146714
VC0204_-_hypothetical_protein	468.163	486.514	449.813	0.924563	-0.113157	0.961243	1	2.75433	1.70821	733.035	988.815	477.256	0.482655	-1.05094	0.00198543	0.0106374	4.59522	0.413819	681.776	891.005	472.548	0.530354	-0.914973	1.17529e-05	6.37615e-05	2.87756	0.781663	957.548	953.057	962.04	1.00943	0.0135339	0.562619	0.909375	0.974399	1.4076
VC0205_-_hypothetical_protein	1.45702	1.44232	1.47172	1.02039	0.0291157	1	1	0.0829759	0.112482	2.51516	2.93076	2.09957	0.71639	-0.481183	0.799571	0.889456	0.0842153	0.136781	2.64959	2.91717	2.38201	0.816548	-0.29239	0.818715	0.880288	0.114674	0.148607	4.5189	4.1888	4.84901	1.15761	0.211153	0.743956	0.963134	0.134398	0.148585
VC0206_murQ_N-acetylmuramic_acid-6-phosphate_etherase	142.006	140.083	143.928	1.02744	0.0390603	0.990297	1	0.181738	0.0468776	232.085	283.971	180.199	0.634567	-0.656154	0.0129526	0.0469517	0.213618	0.309835	249.561	284.885	214.237	0.752012	-0.411173	0.0743234	0.134163	0.0471753	0.320402	398.035	359.857	436.213	1.21219	0.277611	0.0603661	0.328876	0.428718	0.455458
VC0207_murP_PTS_system_N-acetylmuramic_acid_transporter_subunits_EIIBC	647.753	645.176	650.33	1.00799	0.0114802	0.950409	1	0.184763	0.0957799	1080.05	1308.13	851.974	0.651292	-0.618623	0.0213144	0.0696428	0.248466	0.370519	1164.24	1287.37	1041.12	0.808714	-0.306299	0.175154	0.268231	0.112524	0.869199	1910.49	1701.23	2119.76	1.24602	0.317322	0.0173637	0.139738	0.511187	1.24912
VC0208_-_hypothetical_protein	169.037	163.6	174.475	1.06647	0.0928424	1	1	1.03576	0.122354	423.964	331.284	516.643	1.55951	0.641097	0.101128	0.225187	0.697284	0.134099	425.305	345.316	505.293	1.46328	0.549203	0.0142236	0.0329393	0.0773526	0.00437325	1029.92	1031.12	1028.72	0.99767	-0.00336537	1	1	0.0931602	0.00401642
VC0209_-_hypothetical_protein	1191.85	1202.06	1181.65	0.983021	-0.0247051	0.887432	1	0.00749338	0.0614837	2841.23	2437.75	3244.7	1.33102	0.412536	0.218275	0.383439	0.00242282	0.0557249	2628.68	2339.33	2918.03	1.24738	0.318901	0.137773	0.221568	0.0546159	0.321951	6208.41	6476.4	5940.42	0.917241	-0.124628	0.333366	0.792843	0.0575862	0.228957
VC0210_rph_ribonuclease_PH	592.669	577.126	608.211	1.05386	0.0756865	0.954224	1	1.92544	1.04677	1520.43	1168.1	1872.77	1.60327	0.681014	0.097157	0.218998	1.14115	0.930495	1497.61	1203.47	1791.75	1.48882	0.574173	0.00875985	0.0216706	0.658449	0.594488	3691.82	3736.1	3647.55	0.976298	-0.0346065	0.606315	0.922674	0.596927	0.406047
VC0211_pyrE_orotate_phosphoribosyltransferase	564.101	542.929	585.274	1.07799	0.108348	0.968474	1	0.999667	1.52786	1047.47	1099.53	995.401	0.905293	-0.143543	0.330494	0.50812	1.11453	0.952992	1073.62	1157.86	989.379	0.854488	-0.226868	0.293547	0.407687	1.58423	0.373469	2000.53	1986.51	2014.55	1.01411	0.0202209	0.843389	0.980627	1.0317	0.462186
VC0212_-_lipid_A_biosynthesis_(KDO)2-(lauroyl)-lipid_IVA_acyltransferase	2574.47	2550.19	2598.75	1.01904	0.0272117	0.981093	1	0.211057	0.0458229	4824.63	5168.74	4480.52	0.866851	-0.206144	0.336421	0.513858	0.214457	0.310918	4663.89	5144.73	4183.05	0.813075	-0.29854	0.0829201	0.146403	0.0603266	0.0163957	8728.55	8940.67	8516.44	0.952551	-0.0701323	0.624249	0.92388	0.346566	0.0262763
VC0213_-_lipid_A_biosynthesis_lauroyl_acyltransferase	1951.93	1989.62	1914.24	0.962114	-0.0557209	0.745138	1	0.26689	0.067096	4230.42	4032.34	4428.49	1.09824	0.135198	0.883683	0.936815	0.201255	0.0600684	4067.71	3789.89	4345.52	1.14661	0.197374	0.332156	0.447062	0.0704005	0.0946966	8843.43	8840.11	8846.74	1.00075	0.00108247	0.920133	0.99734	0.0770817	0.0765335
VC0214_slmA_nucleoid_occlusion_protein	890.835	907.481	874.189	0.963313	-0.0539233	0.780108	1	0.381392	0.167669	2254.48	1839.17	2669.78	1.45163	0.53767	0.14785	0.293506	0.222465	0.539635	2240.07	1730.92	2749.23	1.5883	0.667483	0.0012862	0.00408947	0.120215	1.01775	5463.49	5330.54	5596.44	1.04988	0.0702277	0.530065	0.900422	0.418236	0.69784
VC0215_-_bifunctional_phosphopantothenoylcysteine_decarboxylase/phosphopantothenate_synthase	2792.5	1558	4027	2.58472	1.37001	7.7379e-08	1.76561e-05	0.203795	14.1496	3712.52	3160.54	4264.5	1.3493	0.432208	0.146781	0.291832	0.501429	2.44509	6235.39	7981.75	4489.03	0.562412	-0.830301	3.30332e-07	2.51246e-06	11.4021	0.814088	8821.35	8503.46	9139.25	1.07477	0.104026	0.349428	0.804793	1.67506	1.54814
VC0216_-_methyl-accepting_chemotaxis_protein	9031.79	9622.63	8440.95	0.877198	-0.189026	0.697971	1	2.45048	0.589834	13650.1	19562	7738.17	0.395571	-1.33799	1.93744e-06	2.81473e-05	4.72422	0.226773	12135.3	16714.8	7555.8	0.452041	-1.14547	3.91278e-12	6.40408e-11	1.3042	0.182758	15416.6	15452.2	15380.9	0.995388	-0.00666951	0.984283	1	0.69593	0.393263
VC0217_radC_DNA_repair_protein_RadC	678.586	696.109	661.063	0.949654	-0.0745262	0.746454	1	0.735592	0.864073	1109.17	1413.34	805.009	0.569581	-0.812028	0.0101472	0.0388558	1.18878	0.19165	1065.3	1308.38	822.215	0.628422	-0.670195	0.00170678	0.00520898	1.26994	0.128961	1640.59	1607.22	1673.96	1.04153	0.0587027	0.56875	0.909375	0.375081	0.205836
VC0218_rpmB_50S_ribosomal_protein_L28	2371.32	2234.58	2508.06	1.12238	0.166565	0.954914	1	4.03259	7.15545	8919.37	4517.71	13321	2.94862	1.56004	1.70087e-05	0.000191237	1.05414	0.293274	8695.58	4959.09	12432.1	2.50692	1.32592	3.85332e-11	5.59813e-10	2.07112	0.519516	25944.6	26581.1	25308.2	0.952114	-0.0707936	0.506297	0.895391	0.117242	0.229036
VC0219_rpmG_50S_ribosomal_protein_L33	5349.08	5441.18	5256.99	0.966148	-0.0496838	0.557931	1	2.19762	3.6001	13563.1	11010.8	16115.4	1.4636	0.549521	0.177553	0.334984	1.32893	0.177038	12597.3	10397.3	14797.3	1.42319	0.509127	0.00713823	0.0181688	2.49114	0.178133	31141.6	32157.8	30125.5	0.936802	-0.0941843	0.403987	0.845692	0.106918	0.122554
VC0220_-_hypothetical_protein	93.8344	92.205	95.4638	1.03534	0.0501099	0.827894	1	0.314585	0.00720075	221.24	187.095	255.385	1.365	0.448901	0.152087	0.298982	0.271676	0.247482	210.883	188.975	232.791	1.23186	0.300843	0.188309	0.284443	0.00542362	0.0648968	491.924	509.896	473.952	0.929509	-0.105459	0.664986	0.938143	0.245213	0.0593965
VC0221_-_formamidopyrimidine-DNA_glycosylase	537.058	500.994	573.121	1.14397	0.194046	0.44573	1	0.0229734	0.0915114	923.467	1016.23	830.702	0.817433	-0.290828	0.290614	0.464929	0.0390333	0.131839	980.191	1134.72	825.662	0.727635	-0.458712	0.0202387	0.0444541	0.120386	0.127614	1669.67	1658.38	1680.96	1.01362	0.0195171	0.762577	0.965989	0.186972	0.171104
VC0222_coaD_phosphopantetheine_adenylyltransferase	322.577	312.937	332.217	1.06161	0.0862568	0.956663	1	0.406147	0.297057	668.617	634.201	703.034	1.10853	0.148653	0.856226	0.921303	0.359222	0.0326323	700.019	657.662	742.376	1.12881	0.174803	0.39579	0.513297	0.257254	0.152125	1457.12	1402.98	1511.27	1.07719	0.107273	0.549349	0.908323	0.0169259	0.129373
VC0223_-_ADP-heptose--LPS_heptosyltransferase_II	477.929	474.537	481.322	1.0143	0.0204826	0.953935	1	0.0679128	0.247506	1117.28	962.106	1272.46	1.32258	0.403353	0.250485	0.421715	0.0389286	0.0767644	1090.15	952.559	1227.74	1.28888	0.366122	0.0753442	0.135557	0.179437	0.174408	2519.3	2539.24	2499.36	0.984293	-0.02284	0.883047	0.990555	0.0453546	0.125434
VC0224_-_lipopolysaccharide_biosynthesis_glycosyltransferase	570.346	546.254	594.439	1.08821	0.121954	0.851051	1	0.703772	1.15049	1222.13	1106.78	1337.47	1.20843	0.273138	0.600016	0.742412	0.583664	0.338707	1210.72	1176.09	1245.34	1.05889	0.0825472	0.599564	0.701783	0.983615	0.35391	2602.92	2670.24	2535.6	0.949578	-0.0746409	0.831761	0.979618	0.340389	0.342486
VC0225_-_lipopolysaccharide_biosynthesis_protein	595.968	582.314	609.622	1.0469	0.0661183	0.854851	1	0.0243998	0.0172088	1159.84	1180.83	1138.86	0.964452	-0.0522193	0.757081	0.858941	0.0185745	0.121273	1163.33	1206.72	1119.94	0.928084	-0.107672	0.580656	0.684193	0.0124982	0.0901266	2276.48	2272.93	2280.02	1.00312	0.00449008	0.91535	0.995725	0.124115	0.0916945
VC0226_-_hypothetical_protein	0.68216	1.11435	0.249966	0.224314	-2.15641	0.506572	1	0.0552335	0.257221	2.13229	2.26529	1.9993	0.88258	-0.180201	0.781944	0.87689	0.0575218	0.611196	1.16188	0.497014	1.82674	3.67543	1.87791	0.411809	0.528243	0.258439	0.274259	3.86039	4.00184	3.71894	0.929309	-0.10577	0.857187	0.98108	0.622124	0.274713
VC0227_-_3-deoxy-D-manno-octulosonic-acid_kinase	424.383	432.629	416.137	0.961879	-0.0560732	0.830669	1	0.315141	0.545736	895.756	876.841	914.67	1.04314	0.0609357	0.991	1	0.256694	0.666504	852.6	823.741	881.459	1.07007	0.0977012	0.839243	0.895331	0.529807	0.151678	1809.57	1824.49	1794.64	0.983639	-0.0237994	0.772368	0.967756	0.594283	0.153806
VC0228_-_hypothetical_protein	1168.93	1222.1	1115.76	0.912986	-0.131336	0.359286	1	4.43524	4.73791	2752.09	2472.11	3032.06	1.2265	0.294552	0.780968	0.876555	3.18166	0.190464	2600.8	2206.55	2995.05	1.35734	0.440787	0.03606	0.0725501	3.74614	0.866153	6074.21	6050.07	6098.36	1.00798	0.0114689	0.980667	1	0.131138	0.70719
VC0229_-_hypothetical_protein	1874.55	1993.17	1755.94	0.880981	-0.182817	0.529492	1	0.238929	0.00519021	3110.48	4045.27	2175.7	0.537837	-0.894759	0.00227269	0.0119779	0.409179	0.0835031	2826.94	3475.96	2177.92	0.626566	-0.674463	0.00036874	0.00135835	0.00619417	0.139616	4388.89	4343.66	4434.12	1.02083	0.0297378	0.678295	0.941362	0.194105	0.237409
VC0230_-_hypothetical_protein	862.555	860.624	864.487	1.00449	0.00646193	0.828642	1	0.52063	0.0708715	1738.82	1747.37	1730.28	0.990215	-0.0141856	0.893117	0.943951	0.573761	0.091257	1683.98	1711.57	1656.38	0.967756	-0.0472845	0.764351	0.83992	0.0847722	0.0447603	3412.79	3453.36	3372.22	0.976504	-0.0343029	0.895753	0.994895	0.0952696	0.0457508
VC0231_-_hypothetical_protein	1575.85	1555.5	1596.21	1.02617	0.037276	0.847119	1	0.00704114	0.107531	2878.95	3154.81	2603.09	0.825117	-0.277329	0.310727	0.48798	0.00888407	0.370227	2870.35	3159.92	2580.77	0.816719	-0.292089	0.0868384	0.151938	0.128641	0.0551508	5224.48	5194.69	5254.27	1.01147	0.0164516	0.985502	1	0.428664	0.0739187
VC0232_-_hypothetical_protein	386.175	385.962	386.389	1.00111	0.00159709	0.997872	1	0.0459859	0.194472	718.799	782.635	654.963	0.836869	-0.256926	0.327768	0.505814	0.0428543	0.358418	694.427	765.081	623.772	0.815301	-0.294595	0.120911	0.198819	0.248659	0.000328966	1288.32	1306.72	1269.93	0.971842	-0.0412061	0.765027	0.965989	0.400372	0.000107274
VC0233_-_3-deoxy-D-manno-octulosonic-acid_transferase	1273.19	1347.56	1198.81	0.889614	-0.168748	0.510276	1	0.0248665	0.100928	2578.33	2732.74	2423.93	0.886994	-0.173004	0.494453	0.661146	0.0182192	0.426936	2388.47	2372.91	2404.04	1.01312	0.0188016	0.977496	0.992074	0.102836	0.0533201	4865.35	4836.55	4894.15	1.01191	0.0170801	0.995905	1	0.445804	0.0423448
VC0234_-_hypothetical_protein	745.192	766.045	724.34	0.945558	-0.0807623	0.78828	1	0.052158	0.316151	1702.77	1553.19	1852.34	1.1926	0.254112	0.504253	0.668261	0.0293855	0.314552	1624.25	1433.85	1814.66	1.26558	0.339803	0.14088	0.225619	0.264777	0.305026	3695.62	3696.56	3694.68	0.999491	-0.000734804	0.927507	0.99734	0.25755	0.267906
VC0235_-_lipopolysaccharide_biosynthesis_protein	1021.71	1023.73	1019.68	0.996041	-0.00572309	0.982441	1	0.307168	0.432521	2352.44	2075.21	2629.68	1.26719	0.341632	0.370967	0.549229	0.218348	0.446688	2268.79	2018.29	2519.28	1.24822	0.319875	0.14267	0.227765	0.341791	0.0588403	5189.26	5249.32	5129.19	0.977116	-0.0333981	0.900593	0.995672	0.395125	0.0586724
VC0236_-_ADP-heptose--LPS_heptosyltransferase_II	1332.58	1301.67	1363.48	1.04748	0.0669252	0.878424	1	0.27335	0.127584	2886.03	2638.12	3133.94	1.18795	0.248469	0.574868	0.722978	0.21006	0.193551	2779.86	2698.85	2860.88	1.06004	0.0841132	0.711148	0.795428	0.107323	0.148983	6039.62	6254.44	5824.8	0.931307	-0.102671	0.574432	0.911132	0.169915	0.147892
VC0237_-_hypothetical_protein	2279.84	2315.88	2243.81	0.96888	-0.0456102	0.706068	1	1.70777	2.34435	4959.52	4688.82	5230.22	1.11546	0.157645	0.985006	1	1.39048	0.178354	4699.3	4439.26	4959.34	1.11715	0.159828	0.498147	0.609178	2.11182	0.52167	10268.2	10438.6	10097.8	0.967352	-0.0478872	0.73144	0.95909	0.166544	0.491648
VC0238_-_hexapaptide_repeat-containing_transferase	1150.72	1165.5	1135.93	0.974624	-0.0370819	0.841922	1	1.2509	2.24643	3164.67	2361.04	3968.31	1.68075	0.749103	0.0348103	0.102637	0.647896	0.128552	3013.77	2247.66	3779.88	1.68169	0.749914	0.000384067	0.00140812	1.30475	1.52497	7807.82	7918.77	7696.88	0.971979	-0.0410034	0.83639	0.980064	0.0664952	1.03757
VC0239_-_hypothetical_protein	4129.31	4145.91	4112.72	0.991994	-0.0115963	0.832492	1	0.505252	0.1061	10360.3	8400.57	12320	1.46657	0.552442	0.125336	0.262374	0.295146	0.428696	10360	8140.16	12579.8	1.5454	0.627977	0.000624854	0.00218361	0.0576798	1.06455	25104.1	24597.5	25610.8	1.0412	0.0582439	0.446119	0.868909	0.356367	0.767104
VC0240_rfaD_ADP-L-glycero-D-manno-heptose-6-epimerase	1837.1	1718.6	1955.59	1.1379	0.186374	0.452005	1	0.013782	0.334353	4170.53	3485.71	4855.34	1.39293	0.478118	0.138809	0.281161	0.0119454	0.0764647	4268.12	3872.35	4663.88	1.20441	0.268321	0.198979	0.296748	0.265544	0.0806165	9593	9691.18	9494.82	0.979739	-0.0295311	0.894331	0.994895	0.0689651	0.0585295
VC0241_-_mannose-1-phosphate_guanylyltransferase	7724.03	7780.65	7667.42	0.985447	-0.02115	0.852154	1	0.26601	0.219264	16744.1	15769.1	17719	1.12365	0.168197	0.785329	0.878641	0.205207	0.551147	16851.1	15175.2	18527	1.22088	0.287917	0.106995	0.180843	0.165775	0.413451	36548.7	35379.6	37717.9	1.06609	0.0923339	0.34749	0.804725	0.536077	0.356167
VC0242_-_phosphomannomutase	7469.83	7458.35	7481.31	1.00308	0.00443399	0.881039	1	0.37215	0.624614	16390	15113.2	17666.9	1.16897	0.225243	0.610865	0.751045	0.284395	0.263166	16508	14804.3	18211.7	1.23016	0.298849	0.117026	0.19391	0.475104	0.389792	36169.2	35259.3	37079.1	1.05161	0.0726012	0.669645	0.9399	0.215487	0.359915
VC0243_-_GDP-mannose_4,6-dehydratase	15430.6	16568.7	14292.5	0.862618	-0.213206	0.385989	1	0.193717	1.25763	32734.3	33584.1	31884.5	0.949393	-0.0749229	0.659337	0.790059	0.152584	0.585693	29713.4	28279.9	31147	1.10138	0.139318	0.608376	0.710168	1.28021	2.41246	63514.2	63609	63419.4	0.997019	-0.00430651	0.675463	0.941185	0.541356	2.232
VC0244_-_perosamine_synthase	19334.4	20353	18315.8	0.899904	-0.152157	0.557718	1	0.00289107	0.178842	38134.4	41282	34986.7	0.847504	-0.238707	0.338556	0.514802	0.00606648	0.47311	35140.6	36250.5	34030.6	0.938763	-0.0911665	0.46515	0.577197	0.191092	1.25484	69544.3	69800.5	69288.1	0.992659	-0.0106298	0.679787	0.942313	0.488653	1.35297
VC0245_-_rfbG_protein	18906.9	19681	18132.8	0.921336	-0.118201	0.560448	1	0.33006	0.901581	49139.7	39880.8	58398.5	1.46433	0.550239	0.0678627	0.168743	0.177786	0.893116	46135.9	35880.2	56391.5	1.57166	0.652289	0.000649296	0.00225885	0.576434	2.80613	115663	116504	114821	0.985553	-0.0209947	0.620374	0.922674	0.575529	1.89149
VC0246_-_lipopolysaccharide/O-antigen_transport_protein	10954.3	10956.8	10951.7	0.999533	-0.000673572	0.8868	1	0.329724	1.3177	24644.2	22202.1	27086.2	1.21998	0.286858	0.430009	0.605057	0.239088	0.307515	24372.5	21669	27075.9	1.24952	0.321378	0.095185	0.164391	1.00895	2.05657	54588.8	54044.9	55132.7	1.02013	0.0287496	0.974155	1	0.207808	1.7672
VC0247_-_lipopolysaccharide/O-antigen_transport_protein	13057.4	13222.5	12892.4	0.975032	-0.0364784	0.799726	1	0.258099	0.641756	30238.2	26798.2	33678.2	1.25673	0.329675	0.321748	0.500173	0.174237	0.198075	29489.9	25512.3	33467.6	1.31182	0.391572	0.0389308	0.0771259	0.470362	1.54783	67673.7	67202.1	68145.3	1.01403	0.0201068	1	1	0.125133	1.27209
VC0248_-_acyl_carrier_protein	2703.18	2645.96	2760.41	1.04326	0.0610934	0.991971	1	1.0208	0.701016	8009.58	5358.64	10660.5	1.98941	0.99234	0.00397216	0.0183429	0.42613	0.184717	8117.46	5462.43	10772.5	1.9721	0.979736	1.17094e-06	7.95457e-06	0.29134	1.6209	21602.7	21272.6	21932.9	1.03104	0.0441017	0.970066	1	0.0819425	1.01655
VC0249_-_rfbL_protein	9884.2	10314.9	9453.49	0.916488	-0.125812	0.586877	1	0.147722	0.947177	21622.7	20909.5	22335.8	1.06821	0.0952014	0.842439	0.914076	0.106931	0.771045	20112.6	18706	21519.2	1.15039	0.202118	0.375447	0.492679	0.86021	2.5165	44186.8	44557.4	43816.1	0.983363	-0.0242036	0.569444	0.909375	0.656878	2.21535
VC0250_-_iron-containing_alcohol_dehydrogenase	7987.78	8012.25	7963.32	0.993894	-0.00883635	0.944155	1	0.0151342	0.0204626	16028.5	16249.3	15807.7	0.972824	-0.0397487	0.851256	0.918069	0.0134772	0.765165	16030.6	15763	16298.2	1.03395	0.0481668	0.975536	0.990344	0.0143036	1.21957	32358.3	31534.7	33181.8	1.05223	0.0734511	0.908173	0.995725	0.675905	1.24231
VC0251_-_acyl_protein_synthase/acyl-CoA_reductase_RfbN	24721.3	25213.9	24228.7	0.960928	-0.0574993	0.859608	1	0.117734	0.0467501	42274.7	51167.5	33381.9	0.652405	-0.61616	0.0176275	0.0596659	0.199201	0.640023	41322.2	47957.8	34686.6	0.723273	-0.467387	0.00287038	0.00817489	0.051936	0.730944	68605.9	66590.6	70621.3	1.06053	0.0847854	0.789525	0.973715	0.851961	1.1079
VC0252_-_acetyltransferase	10795.3	11061	10529.6	0.951959	-0.0710289	0.841644	1	0.104543	0.0141398	18155.2	22445.6	13864.9	0.617712	-0.694994	0.00985515	0.0379735	0.186449	0.393056	18160.4	20843.3	15477.5	0.742565	-0.429411	0.00731389	0.018555	0.01374	0.366816	29585.3	27659.1	31511.6	1.13928	0.188127	0.26806	0.731447	0.506547	0.572674
VC0255_-_rfbT-like_protein	2099.08	2150.56	2047.59	0.952118	-0.0707872	0.712174	1	0.316382	1.75338	4126.27	4358.52	3894.02	0.893427	-0.162579	0.413901	0.588966	0.297332	0.244646	4340.8	4051.16	4630.44	1.14299	0.192813	0.379665	0.497709	1.56289	0.056546	8598.7	7770.16	9427.24	1.21326	0.278891	0.0767868	0.385047	0.207472	0.0664988
VC0256_-_transposase_OrfAB_subunit_A	397.614	434.56	360.668	0.829962	-0.268883	0.24862	1	0.725044	0.345145	908.222	880.395	936.049	1.06321	0.0884328	0.915877	0.956052	0.523151	0.377711	859.52	713.9	1005.14	1.40796	0.493602	0.0323731	0.0662316	0.291814	0.0611646	1957.37	1868.47	2046.26	1.09515	0.131131	0.42775	0.858068	0.341205	0.0408087
VC0257_-_transposase_OrfAB_subunit_B	255.827	262.222	249.432	0.951224	-0.0721436	0.708604	1	0.869544	0.210268	661.062	531.265	790.858	1.48863	0.573985	0.121592	0.256614	0.528911	0.134783	657.618	493.792	821.444	1.66354	0.734258	0.00129739	0.00411831	0.139898	0.413418	1625.32	1578.43	1672.21	1.05942	0.0832684	0.569689	0.909392	0.092369	0.28795
VC0258_-_rfbT_protein	8971.5	8906.51	9036.48	1.01459	0.0208996	0.952316	1	0.493641	1.45112	16973.8	18045.5	15902.1	0.881224	-0.182419	0.329813	0.507274	0.521783	0.501187	18028.1	17879.5	18176.7	1.01663	0.0237906	0.969949	0.985704	1.35781	0.197628	34368.8	31729.4	37008.1	1.16637	0.222025	0.11609	0.496485	0.455438	0.250096
VC0259_-_lipopolysaccharide_biosynthesis_protein_RfbV	5444.16	5410.91	5477.41	1.01229	0.0176229	0.966642	1	0.666553	0.793879	10952.8	10961.5	10944.2	0.998421	-0.00228035	0.678015	0.804526	0.625578	0.417759	11214.3	10839.8	11588.8	1.06909	0.0963848	0.59227	0.694293	0.705574	0.649626	22722.1	21849	23595.2	1.07992	0.110928	0.257609	0.718896	0.42564	0.678694
VC0260_-_mannosyltransferase	3412.21	3342	3482.41	1.04201	0.0593726	0.846866	1	0.164548	0.0833153	6851.22	6774.86	6927.58	1.02254	0.0321615	0.897882	0.947236	0.146127	0.129808	7197.12	6894.65	7499.58	1.08774	0.121334	0.521854	0.629243	0.0844463	0.617405	14549.1	13829.8	15268.4	1.10402	0.142772	0.197526	0.636911	0.14624	0.625104
VC0261_-_hypothetical_protein	29.8406	32.2418	27.4393	0.851048	-0.232687	0.580502	1	0.590116	0.626805	58.8866	65.498	52.2752	0.798119	-0.325323	0.463448	0.635011	0.626019	2.20582	50.7554	54.3514	47.1593	0.867675	-0.204774	0.619184	0.719849	0.683422	1.85282	100.271	104.52	96.0218	0.918692	-0.122346	0.75924	0.965921	2.67956	1.89544
VC0262_-_UDP-glucose_4-epimerase	1593.01	2006.13	1179.89	0.588142	-0.765764	0.016726	0.72089	12.1265	0.0230762	3165.68	4082.67	2248.69	0.55079	-0.860427	0.0495005	0.133437	12.9799	0.00887126	2362.25	2335.5	2389	1.02291	0.0326774	0.892727	0.932117	0.0330151	0.122504	4675.87	4487.72	4864.03	1.08385	0.116167	0.399399	0.840744	0.00877606	0.145341
VC0263_-_galactosyl-transferase	501.669	487.816	515.522	1.0568	0.0796959	0.906892	1	0.679556	0.730087	948.476	988.282	908.67	0.919444	-0.121167	0.434835	0.609807	0.71483	0.134806	1004.7	1020.16	989.226	0.969673	-0.0444296	0.737165	0.815824	0.68903	0.229638	1913.73	1813.33	2014.12	1.11073	0.151511	0.385306	0.833959	0.12065	0.276629
VC0264_-_hypothetical_protein	981.499	951.355	1011.64	1.06337	0.0886447	0.69704	1	0.215171	0.0933554	1661.48	1930.88	1392.09	0.720963	-0.472003	0.146712	0.291832	0.346318	0.267578	1702.91	2002.35	1403.47	0.700914	-0.512691	0.00700083	0.0178777	0.103465	0.0131774	2817.5	2777.64	2857.36	1.0287	0.0408244	0.854479	0.98108	0.334715	0.0233716
VC0265_-_hypothetical_protein	1134.78	1142.44	1127.11	0.986581	-0.0194902	0.988094	1	0.143127	0.0677775	2026.3	2318.4	1734.2	0.748016	-0.418858	0.178586	0.335963	0.216782	0.0598038	1956.72	2231.51	1681.94	0.753723	-0.407894	0.0241519	0.0517884	0.100822	0.172171	3442.78	3461.12	3424.45	0.989404	-0.0153686	0.868208	0.986144	0.079481	0.239686
VC0266_-_hypothetical_protein	969.171	965.901	972.442	1.00677	0.00973734	0.92274	1	0.364817	0.112358	1525.34	1960.39	1090.28	0.556156	-0.846439	0.00503752	0.0220797	0.639423	0.0473666	1553.88	1925.2	1182.56	0.614252	-0.703098	0.000217041	0.000853857	0.17287	0.0850654	2292.13	2176.52	2407.74	1.10623	0.145651	0.33121	0.790623	0.102952	0.16655
VC0267_-_D-isomer_specific_2-hydroxyacid_dehydrogenase_family_protein	1235.3	1240.15	1230.46	0.992193	-0.0113077	0.854131	1	0.468382	0.216944	2038.09	2517.78	1558.4	0.618958	-0.692088	0.0292537	0.0894209	0.768414	0.0796037	1964.96	2436.41	1493.52	0.612998	-0.706046	9.45974e-05	0.000411033	0.354126	0.0068144	3075.82	3111.07	3040.57	0.977338	-0.0330699	0.85954	0.982484	0.162906	0.00646143
VC0268_-_hypothetical_protein	306.892	313.912	299.872	0.955276	-0.0660107	0.565444	1	1.12007	1.38641	812.187	635.74	988.633	1.55509	0.636998	0.097163	0.218998	0.631817	0.33497	807.478	593.247	1021.71	1.72223	0.784278	0.00035861	0.00132987	0.837522	0.135328	2026.45	1972.87	2080.03	1.05431	0.0763039	0.739193	0.959615	0.207543	0.0916015
VC0269_-_mannose-6-phosphate_isomerase	1337.42	1337.09	1337.76	1.0005	0.000725933	0.947612	1	0.487406	0.569907	3153.43	2709.8	3597.06	1.32742	0.408628	0.282833	0.456475	0.331822	0.171116	3111.86	2647.57	3576.16	1.35073	0.433743	0.0379104	0.0756842	0.403991	0.716843	7230.69	7179.71	7281.67	1.0142	0.0203428	0.858799	0.982116	0.143242	0.60193
VC0270_-_ROK_family_protein	1811.43	1751.95	1870.9	1.0679	0.0947735	0.72541	1	0.113497	0.252569	3475.42	3552.02	3398.82	0.956871	-0.0636037	0.71482	0.831583	0.108987	0.246322	3621.56	3703.23	3539.9	0.955895	-0.0650759	0.676305	0.767256	0.237476	0.12087	6994.63	6782.03	7207.23	1.0627	0.0877289	0.517392	0.897851	0.218151	0.148603
VC0271_-_hypothetical_protein	753.009	884.76	621.258	0.702177	-0.510093	0.00732843	0.498719	2.97051	5.35502	1730.49	1793.06	1667.92	0.930207	-0.104376	0.491779	0.658933	2.30905	2.60371	1439.61	1229.87	1649.34	1.34107	0.423384	0.0489007	0.0937183	5.70585	19.5564	3341.89	3327.92	3355.86	1.0084	0.012064	0.206597	0.649425	2.76296	15.3638
VC0272_-_hypothetical_protein	6.91944	7.17964	6.65924	0.927518	-0.108552	1	1	0.198978	0.133133	10.9747	14.5837	7.36565	0.505061	-0.985472	0.112632	0.242317	0.211397	0.287115	10.5241	13.1796	7.8685	0.59702	-0.744149	0.0818272	0.145242	0.131149	0.661564	15.3509	14.685	16.0169	1.0907	0.125255	0.503879	0.895391	0.334975	0.688879
VC0273_-_DNA-binding_protein_HU	5129.52	5302.02	4957.03	0.934932	-0.0970663	0.595225	1	1.93255	1.71982	8862.96	10735.2	6990.75	0.6512	-0.618826	0.0069927	0.0287948	2.57257	0.336996	8059.75	9808.13	6311.36	0.643483	-0.636027	2.77393e-05	0.000137773	2.63679	2.70701	13397.5	13946.7	12848.3	0.921243	-0.118346	0.111604	0.487452	0.501363	3.85315
VC0274_-_hypothetical_protein	1597.43	1655.77	1539.09	0.929534	-0.105421	0.564199	1	0.144549	0.31925	2847.32	3356.72	2337.92	0.69649	-0.521825	0.0434079	0.120443	0.159806	0.749353	2751.15	3047.05	2455.24	0.805777	-0.311548	0.0812268	0.144399	0.422209	0.713416	4831.86	4665.95	4997.78	1.07112	0.0991178	0.696567	0.947863	1.01656	0.884876
VC0275_-_phosphoribosylamine--glycine_ligase	714.297	775.697	652.897	0.841691	-0.248638	0.190119	1	3.3098	1.03166	2394.4	1572.65	3216.16	2.04506	1.03215	0.00184342	0.0100289	1.23694	0.552435	1916.47	1292.3	2540.63	1.96597	0.975241	1.67736e-06	1.11412e-05	0.592494	0.70903	5794.33	6416.55	5172.11	0.806058	-0.311045	0.0202041	0.155809	0.338467	0.330333
VC0276_purH_bifunctional_phosphoribosylaminoimidazolecarboxamide_formyltransferase/IMP_cyclohydrolase	591.433	647.476	535.391	0.826889	-0.274234	0.178417	1	4.01091	0.844006	1747.76	1313	2182.53	1.66225	0.733139	0.0237376	0.0760773	1.90554	2.75842	1461.38	1059.78	1862.98	1.75789	0.813849	8.18033e-05	0.000362232	0.567909	1.20675	4072.27	4351.77	3792.76	0.871544	-0.198355	0.0847189	0.409202	1.96315	0.690823
VC0277_zntR_zinc-responsive_transcriptional_regulator	273.484	283.943	263.024	0.926328	-0.110405	1	1	1.09513	1.1134	565.676	576.747	554.605	0.961609	-0.0564784	0.889608	0.941524	1.13075	0.138577	512.952	521.015	504.889	0.969048	-0.0453594	0.634348	0.733424	1.25748	0.125934	1067.41	1107.01	1027.82	0.928462	-0.107085	0.484637	0.883415	0.164274	0.108054
VC0278_-_DNA-binding_transcriptional_activator_CadC	2101.55	1909.62	2293.49	1.20101	0.264254	0.417282	1	1.82595	1.84429	3037.86	3866.12	2209.61	0.571531	-0.807096	0.000821456	0.00509828	3.45507	1.3405	3636.57	4538.31	2734.83	0.602608	-0.730707	9.67988e-05	0.000418132	2.31862	0.814933	4989.03	4409.86	5568.2	1.26267	0.336477	0.0109616	0.0984265	1.93485	1.69487
VC0279_-_hypothetical_protein	3.09392	3.74433	2.44351	0.652591	-0.615749	0.238861	1	0.545669	0.048666	5.7191	7.56413	3.87407	0.512164	-0.965323	0.0210748	0.0689868	0.530351	1.36898	4.14831	4.8403	3.45631	0.71407	-0.485863	0.706823	0.792063	0.0502847	1.17451	7.3975	7.75776	7.03724	0.907123	-0.14063	0.617048	0.922674	1.61533	1.17659
VC0280_cadB_lysine/cadaverine_antiporter	1131.8	1049.67	1213.92	1.15648	0.209741	0.863024	1	19.2315	3.05174	1112.87	2117.16	108.578	0.0512848	-4.28532	3.29063e-63	6.38218e-60	74.3291	0.0204323	1260.38	2402.04	118.734	0.0494306	-4.33845	6.67226e-120	8.62723e-117	8.00556	0.0252446	229.351	216.94	241.761	1.11442	0.156288	0.143443	0.558772	1.2783	1.25648
VC0281_-_lysine_decarboxylase,_inducible	517.915	547.308	488.522	0.89259	-0.16393	0.214746	1	22.6672	5.70167	610.813	1104.28	117.342	0.106261	-3.23431	2.32423e-38	1.80314e-35	58.3842	0.00230606	547.481	966.25	128.713	0.133209	-2.90824	8.39484e-51	1.41581e-48	14.8664	0.0583121	248.113	234.237	261.988	1.11848	0.161535	0.410304	0.84996	0.0476175	0.544474
VC0282_-_methyl-accepting_chemotaxis_protein	1849.16	1921.28	1777.04	0.924923	-0.112594	0.963997	1	2.57703	2.88751	3619.37	3905.63	3333.11	0.853411	-0.228688	0.785545	0.878641	2.89427	0.589352	3238	3520.83	2955.17	0.839338	-0.252676	0.100658	0.172233	3.72465	0.484623	6335.41	6654.61	6016.21	0.904067	-0.145498	0.255913	0.71557	0.792943	0.511919
VC0283_-_hypothetical_protein	42.0038	46.6645	37.3432	0.800248	-0.321481	0.334209	1	0.872785	0.295562	64.8749	94.8065	34.9433	0.368575	-1.43997	0.00025431	0.00190806	1.08834	0.187669	55.3142	73.9129	36.7155	0.49674	-1.00944	0.000244137	0.000947009	0.361253	0.268848	72.2677	69.794	74.7413	1.07088	0.0988032	0.457659	0.872482	0.390716	0.349329
VC0285_-_keto-hydroxyglutarate-aldolase/keto-deoxy-phosphogluconate_aldolase	1561.02	1363.39	1758.66	1.28992	0.367277	0.161692	1	0.0515938	0.482216	2255.28	2764.27	1746.29	0.631737	-0.662605	0.0117992	0.0440089	0.0779636	0.315595	2575.56	3482.54	1668.58	0.479126	-1.06152	6.78846e-09	6.98473e-08	0.723862	0.128269	3442.15	3487.04	3397.25	0.974249	-0.0376381	0.972861	1	0.576905	0.292872
VC0286_-_gluconate_permease	471.719	450.028	493.409	1.0964	0.132771	0.427434	1	0.683666	0.476811	664.537	913.9	415.174	0.454289	-1.13832	0.000344085	0.00245351	1.45187	0.144458	669.159	977.106	361.212	0.369675	-1.43567	2.7497e-13	5.17771e-12	0.861176	0.101485	782.005	828.669	735.341	0.887376	-0.172383	0.389746	0.836209	0.395349	0.239182
VC0287_-_thermoresistant_gluconokinase	80.7261	80.1129	81.3393	1.01531	0.021918	0.581385	1	1.14772	1.50462	132.081	162.793	101.368	0.622679	-0.683439	0.104473	0.231044	1.48851	0.168834	128.516	161.155	95.8766	0.594935	-0.749197	0.000782738	0.0026704	1.86501	0.286928	198.722	202.258	195.185	0.965032	-0.0513516	0.951058	1	0.227706	0.37734
VC0288_-_phosphogluconate_dehydratase	239.46	243.116	235.804	0.969923	-0.0440584	0.952873	1	0.367254	1.29504	366.913	493.492	240.334	0.487007	-1.03799	0.000768138	0.00485278	0.618182	0.0186409	348.614	467.009	230.218	0.492964	-1.02045	2.35067e-06	1.50715e-05	2.02711	0.300881	474.191	479.711	468.671	0.976986	-0.0335902	0.968541	1	0.0475274	0.532999
VC0289_-_gluconate_utilization_system_gnt-I_transcriptional_repressor	420.422	432.998	407.845	0.94191	-0.0863394	0.979013	1	1.36132	0.439756	885.813	879.588	892.038	1.01415	0.020277	0.688148	0.81258	1.34298	0.444047	781.303	807.674	754.933	0.9347	-0.0974242	0.519102	0.626898	0.518847	0.75317	1658.8	1780.95	1536.66	0.862836	-0.212841	0.197213	0.636911	0.537337	0.669337
VC0290_fis_Fis_family_transcriptional_regulator	529.118	528.136	530.1	1.00372	0.00535747	0.682766	1	1.45704	2.41055	1255.05	1069.54	1440.57	1.34691	0.429656	0.37853	0.558084	1.01888	0.236433	1176.51	1048.49	1304.52	1.24418	0.315199	0.110561	0.185176	1.92724	0.668606	2765.77	2876.1	2655.44	0.923281	-0.115159	0.465523	0.875734	0.235569	0.491399
VC0291_-_NifR3/Smm1_family_protein	1395.74	1330.57	1460.92	1.09797	0.134841	0.860564	1	0.75612	1.12553	2834.71	2696.09	2973.32	1.10283	0.141207	0.906218	0.951012	0.720735	0.110693	2879.13	2890.52	2867.73	0.992117	-0.0114178	1	1	1.00204	0.395232	5885.59	5933.51	5837.67	0.983848	-0.0234922	0.822936	0.97883	0.0879264	0.358531
VC0292_-_hypothetical_protein	98.3969	95.7485	101.045	1.05532	0.0776804	0.972585	1	0.133966	0.223245	188.952	194.079	183.824	0.947161	-0.0783184	0.611375	0.751195	0.120021	0.000169733	195.082	199.982	190.181	0.950987	-0.0725019	0.864415	0.91389	0.212545	0.527604	377.077	366.89	387.265	1.05553	0.0779739	0.557045	0.909269	0.0016454	0.589426
VC0293_prmA_ribosomal_protein_L11_methyltransferase	416.86	402.469	431.25	1.07151	0.0996481	0.924643	1	0.713975	0.295214	939.832	815.284	1064.38	1.30553	0.384638	0.403121	0.579151	0.535729	0.224548	919.092	853.456	984.729	1.15381	0.206409	0.323324	0.437909	0.229083	0.0842766	2064.71	2124.69	2004.74	0.943543	-0.0838394	0.672976	0.940998	0.208877	0.0659807
VC0294_-_hypothetical_protein	6.4866	6.979	5.9942	0.858891	-0.219453	0.882952	1	0.66116	0.608921	14.5356	14.1996	14.8716	1.04733	0.066714	0.470609	0.641795	0.669507	0.146796	11.9955	11.849	12.142	1.02473	0.0352429	0.64859	0.744564	0.603505	0.244622	27.2064	29.6896	24.7232	0.832723	-0.264092	0.525345	0.89977	0.158366	0.24264
VC0295_-_acetyl-CoA_carboxylase_biotin_carboxylase_subunit	5560.21	5371.29	5749.13	1.07034	0.0980745	0.71014	1	0.0135177	0.153391	12945.1	10895.7	14994.4	1.37618	0.460673	0.134351	0.275133	0.0150813	1.11907	12368.2	11379	13357.5	1.17387	0.231268	0.185914	0.281374	0.109384	0.650158	28566.9	29936.8	27197	0.908481	-0.138472	0.471872	0.876403	1.00089	0.541733
VC0296_-_acetyl-CoA_carboxylase_biotin_carboxyl_carrier_protein_subunit	1258.53	1299.42	1217.65	0.937074	-0.0937651	0.77752	1	0.0905232	0.074276	2413.34	2636.05	2190.62	0.831023	-0.26704	0.334929	0.512379	0.113	0.199147	2080.88	2410.78	1750.99	0.726316	-0.46133	0.00963615	0.0234496	0.118944	0.0553165	3968.9	4373.17	3564.63	0.815112	-0.29493	0.0531655	0.302832	0.321949	0.0514006
VC0297_-_3-dehydroquinate_dehydratase	616.819	626.149	607.488	0.970197	-0.0436503	0.730309	1	0.797562	0.297831	1959.01	1268.39	2649.64	2.08897	1.06279	0.00235279	0.0123164	0.305716	0.137094	1771.51	1202.37	2340.65	1.9467	0.961033	6.20873e-06	3.57855e-05	0.146442	0.002349	5026.36	5287.42	4765.3	0.901253	-0.149997	0.318948	0.784354	0.0677052	0.00117474
VC0298_-_acetyl-CoA_synthetase	2777.28	2733.95	2820.61	1.0317	0.0450182	0.997004	1	1.13693	0.322285	16435.4	5544.47	27326.3	4.92857	2.30117	1.17097e-12	6.2222e-11	0.120273	15.0456	20051.5	5583.5	34519.6	6.18243	2.62817	4.95604e-35	4.47081e-33	0.0245699	8.41353	62380.2	54463.5	70296.9	1.29071	0.36817	0.0121193	0.106725	4.47023	3.82826
VC0299_-_DNA_polymerase_III_subunit_epsilon	85.9875	79.7878	92.1872	1.15541	0.208399	0.436682	1	0.191292	0.0215964	526.832	161.825	891.838	5.51111	2.46234	1.08439e-14	8.58438e-13	0.033323	19.8126	754.169	182.51	1325.83	7.26443	2.86085	3.12511e-31	2.1647e-29	0.00249494	4.02823	2238.21	1776.45	2699.97	1.51987	0.603947	0.000439234	0.00734391	4.79535	2.37847
VC0300_-_hypothetical_protein	206.456	187.647	225.265	1.20047	0.263599	0.529569	1	1.87449	0.0606751	1207.56	380.036	2035.08	5.35497	2.42088	1.0931e-12	5.88908e-11	0.236962	20.4597	1618.23	445.888	2790.58	6.25848	2.64581	2.02762e-30	1.35606e-28	0.00488382	4.77294	4868.27	4053.77	5682.77	1.40185	0.487331	0.00454276	0.0474969	5.43258	2.49421
VC0301_-_hypothetical_protein	19.3951	22.276	16.5142	0.741343	-0.431786	0.282994	1	0.427077	0.0497378	28.6863	45.2515	12.121	0.267859	-1.90045	3.09742e-05	0.000322981	0.501774	0.077828	22.6542	32.6827	12.6258	0.386313	-1.37216	2.78436e-05	0.000138114	0.0514004	0.218055	24.948	24.1892	25.7068	1.06274	0.0877869	0.540238	0.90353	0.164287	0.265557
VC0302_-_3-phenylpropionic_acid_transporter	1246.71	1108.56	1384.86	1.24924	0.321051	0.324001	1	0.541488	2.14907	2457.84	2246.24	2669.45	1.18841	0.249032	0.584533	0.730134	0.529006	1.8631	2828.17	2739.65	2916.69	1.06462	0.0903395	0.835803	0.893624	1.61773	4.40833	5630.73	5325.58	5935.87	1.11459	0.156518	0.686935	0.947098	1.39845	4.45151
VC0303_-_sensor_histidine_kinase	4191.71	4131.17	4252.25	1.02931	0.0416772	0.877817	1	0.0179981	0.292365	6587.1	8380.63	4793.58	0.571983	-0.805957	0.00347936	0.0165195	0.0471606	0.00995754	6636.13	8419.41	4852.85	0.576388	-0.794888	4.87651e-06	2.89614e-05	0.479701	0.061892	9722.85	9566.45	9879.25	1.0327	0.0464183	0.794721	0.975546	0.00804346	0.092386
VC0304_-_guanosine_pentaphosphate_phosphohydrolase	2625.07	2546.14	2704.01	1.062	0.0867887	0.756206	1	0.0237671	0.159906	5440.84	5163.09	5718.6	1.10759	0.147425	0.703978	0.823018	0.0159957	0.606186	5510.5	5352.15	5668.84	1.05917	0.0829351	0.735378	0.815475	0.131875	0.053016	11475.9	11410.2	11541.6	1.01152	0.0165183	0.93765	0.998119	0.51143	0.0639299
VC0305_-_ATP-dependent_RNA_helicase_RhlB	4518.98	4922.19	4115.77	0.836165	-0.25814	0.382828	1	0.382446	0.0113296	8956.87	9992.01	7921.73	0.792806	-0.33496	0.293557	0.468218	0.446475	0.173822	7953.58	8147.84	7759.32	0.952317	-0.0704869	0.62096	0.721226	0.0179827	0.0674057	15802.4	15808	15796.8	0.999293	-0.00101979	0.909388	0.995725	0.194565	0.0649959
VC0306_-_thioredoxin	5698.97	5959.83	5438.1	0.912459	-0.132169	0.398699	1	2.87689	0.995339	12580.3	12058.9	13101.7	1.08647	0.119648	0.821906	0.904249	2.31178	0.445966	11753.3	10760.1	12746.5	1.1846	0.244402	0.202842	0.301466	0.879859	0.221667	26051.8	26155.2	25948.5	0.9921	-0.0114428	0.972006	1	0.45177	0.163804
VC0307_rho_transcription_termination_factor_Rho	6847.29	7022.71	6671.87	0.950041	-0.0739385	0.585011	1	1.32979	0.684196	20983.8	14218.2	27749.5	1.95169	0.964722	0.00341542	0.0163158	0.532898	0.565384	20476.9	13202.5	27751.4	2.10199	1.07175	1.22292e-08	1.21633e-07	0.288902	1.49885	55930.5	55365.6	56495.4	1.02041	0.0291435	0.71137	0.951704	0.278751	0.827331
VC0308_-_hypothetical_protein	895.284	848.44	942.127	1.11042	0.151109	0.322375	1	0.716331	0.993766	1295.07	1722.74	867.395	0.503498	-0.989942	0.00221671	0.0117199	1.47722	0.0902082	1383.88	1865.43	902.337	0.483716	-1.04777	7.3854e-09	7.55883e-08	1.56236	0.0999562	1783.9	1730.72	1837.08	1.06145	0.086038	0.51928	0.899135	0.155926	0.216046
VC0309_-_hypothetical_protein	986.12	949.013	1023.23	1.0782	0.108626	0.349817	1	1.53668	1.78335	1810.28	1928.24	1692.33	0.877652	-0.18828	0.828018	0.907286	1.96379	0.066492	1801.59	2026.94	1576.23	0.777639	-0.362828	0.0313679	0.0644812	2.13725	0.0614032	3293.59	3378.23	3208.94	0.949888	-0.074171	0.713883	0.952689	0.101308	0.0685291
VC0311_-_ferredoxin	456.548	457.862	455.233	0.994258	-0.00830766	0.655017	1	1.70692	2.92845	811.214	930.405	692.023	0.743787	-0.427038	0.341314	0.517575	2.31034	0.0156987	778.568	902.014	655.123	0.726289	-0.461385	0.0135106	0.0315139	3.83939	0.0082669	1357.55	1381.32	1333.77	0.965571	-0.0505455	0.820232	0.97883	0.0339332	0.0124628
VC0312_fre_FMN_reductase	1082.54	1089.49	1075.59	0.987237	-0.0185311	0.941413	1	0.364042	0.0453523	2015.14	2211.35	1818.92	0.822538	-0.281846	0.423909	0.59925	0.47503	0.0679334	1962.25	2129.46	1795.03	0.842949	-0.246482	0.13613	0.21929	0.06455	0.345858	3641.93	3629.59	3654.27	1.0068	0.00977501	0.859932	0.982526	0.0624677	0.392544
VC0313_-_hypothetical_protein	8.3527	7.82453	8.88086	1.135	0.182696	0.719939	1	0.0547849	0.242069	13.5077	15.8604	11.155	0.703325	-0.507737	0.216786	0.381999	0.0532813	0.256704	16.8318	17.5878	16.0757	0.914026	-0.129693	0.421632	0.53782	0.24671	0.615667	27.4917	22.2471	32.7362	1.47148	0.55727	0.135362	0.535785	0.237742	0.651873
VC0314_-_hypothetical_protein	3371.69	3973.91	2769.47	0.696912	-0.520951	0.0452076	1	2.221	1.50007	6197.71	8074.87	4320.55	0.535061	-0.902225	0.00409902	0.0187722	2.85086	0.477648	4755.52	5478.39	4032.66	0.736103	-0.442021	0.0254651	0.0540366	2.84484	0.10954	8417.62	8625.18	8210.05	0.951869	-0.0711648	0.598299	0.919494	0.992119	0.140682
VC0315_pssA_phosphatidylserine_synthase	965.996	1020.34	911.653	0.89348	-0.162493	0.358747	1	1.80058	0.822463	2591.3	2065.87	3116.73	1.50868	0.593284	0.1484	0.294296	0.984339	0.0485313	2357.29	1803.92	2910.66	1.61352	0.690213	0.00148018	0.0046266	0.538066	1.70272	6072.92	6220.57	5925.27	0.952527	-0.0701676	0.409904	0.84996	0.0379301	1.07997
VC0316_-_hypothetical_protein	41.3929	43.7394	39.0464	0.892705	-0.163744	0.500322	1	0.287215	0.601729	83.7393	88.7147	78.7639	0.887834	-0.171639	0.508804	0.671995	0.287768	0.635215	72.1318	77.3257	66.9379	0.865662	-0.208125	0.634652	0.733556	0.658923	2.42497	146.793	157.302	136.284	0.866383	-0.206924	0.825353	0.978995	0.766145	2.43358
VC0317_-_hypothetical_protein	185.028	196.314	173.742	0.885024	-0.176211	0.846738	1	2.28794	0.786815	275.441	399.031	151.851	0.380549	-1.39384	2.99853e-05	0.000315211	3.56679	0.46515	261.78	344.116	179.444	0.521464	-0.939359	1.69706e-05	8.88382e-05	1.25681	0.759941	334.29	303.278	365.302	1.20451	0.268448	0.0497095	0.292086	1.05488	1.38564
VC0318_murB_UDP-N-acetylenolpyruvoylglucosamine_reductase	1243.35	1250.23	1236.46	0.988987	-0.015976	0.940145	1	0.0279562	0.0396169	2407.15	2535.12	2279.19	0.899046	-0.153534	0.507525	0.670992	0.0191192	0.0330976	2393.69	2447.95	2339.43	0.955669	-0.0654167	0.617109	0.717987	0.0513985	0.143655	4655.47	4548.39	4762.55	1.04708	0.0663757	0.772658	0.967756	0.0236581	0.139696
VC0319_-_biotin--protein_ligase	1872.8	1913.44	1832.16	0.957518	-0.0626287	0.785191	1	0.00324224	0.050803	3271.85	3880.65	2663.06	0.686243	-0.543209	0.0506499	0.135591	0.00220461	0.0708471	3211.71	3627.18	2796.24	0.770911	-0.375363	0.0363753	0.0729952	0.0745048	0.161656	5503.11	5313.88	5692.34	1.07122	0.0992561	0.615572	0.922674	0.0748658	0.196871
VC0320_-_pantothenate_kinase	373.822	381.451	366.192	0.959998	-0.0588972	0.833493	1	0.0582578	0.379883	854.018	773.684	934.352	1.20767	0.272222	0.404319	0.580442	0.0481827	1.22582	751.667	724.717	778.616	1.07437	0.103494	0.904703	0.940843	0.352506	3.34525	1724.42	1864.19	1584.65	0.850047	-0.234386	0.0425746	0.263392	1.174	2.70107
VC0321_tuf_elongation_factor_Tu	33739.1	34054.9	33423.3	0.981454	-0.0270079	0.802908	1	0.613442	0.592792	101163	68982.8	133343	1.93299	0.950835	0.00162382	0.00902406	0.259242	0.27776	88336.7	66144.1	110529	1.67104	0.740744	7.93853e-05	0.000354765	0.331104	1.14898	245602	266159	225046	0.84553	-0.242073	0.0458567	0.278369	0.220615	0.635619
VC0322_secE_preprotein_translocase_subunit_SecE	969.705	918.228	1021.18	1.11212	0.153316	0.676632	1	0.497627	0.594907	2864.81	1860.36	3869.25	2.07984	1.05647	0.00205876	0.0109697	0.217413	0.519266	2738.57	2020.94	3456.2	1.71019	0.774158	0.000182782	0.000734332	0.294967	0.0145119	7379.22	7721.91	7036.53	0.911242	-0.134094	0.392073	0.837207	0.317196	0.0123483
VC0323_nusG_transcription_antitermination_protein_NusG	1369.07	1288.44	1449.69	1.12515	0.170116	0.681519	1	0.525551	0.227467	4700.39	2610.28	6790.51	2.60144	1.37931	4.91844e-05	0.000483004	0.162348	1.19087	4295.8	2869.13	5722.48	1.9945	0.996028	1.02609e-06	7.06966e-06	0.0854945	0.104403	12603.8	13557.4	11650.3	0.859328	-0.21872	0.123901	0.513613	0.757067	0.0535976
VC0324_rplK_50S_ribosomal_protein_L11	9093.76	9089.58	9097.94	1.00092	0.0013254	0.689609	1	1.40801	1.50021	30748.8	18400.7	43096.9	2.34213	1.22782	0.00022183	0.0017073	0.465151	1.69595	26606.2	17999	35213.5	1.95642	0.968214	2.01288e-07	1.60328e-06	0.673875	0.201169	78874.5	86056.5	71692.4	0.833085	-0.263464	0.0444296	0.271834	1.18281	0.103982
VC0325_rplA_50S_ribosomal_protein_L1	7925.24	7606.2	8244.28	1.08389	0.116218	0.895856	1	0.880777	0.741346	27044.5	15403.3	38685.8	2.51153	1.32857	4.16021e-05	0.000421343	0.28216	1.1992	23565.4	16313.6	30817.3	1.88906	0.917667	1.56871e-06	1.04554e-05	0.316255	0.715279	69980.7	77220.8	62740.6	0.812483	-0.29959	0.0128478	0.110748	0.777443	0.342874
VC0326_rplJ_50S_ribosomal_protein_L10	8419.31	8014.91	8823.72	1.10091	0.1387	0.860383	1	1.28411	1.18829	30993.5	16225	45761.9	2.82046	1.49593	6.5342e-06	8.07203e-05	0.355013	1.90843	25306.6	17458.5	33154.7	1.89905	0.925281	1.10312e-06	7.53343e-06	0.502469	0.294052	79440.6	91383	67498.3	0.738631	-0.437074	0.000644759	0.0100443	1.34027	0.121932
VC0327_rplL_50S_ribosomal_protein_L7/L12	3689.38	3524.12	3854.63	1.09378	0.129329	0.907018	1	1.51093	0.237204	22005.2	7133.45	36876.9	5.16957	2.37004	6.96702e-12	3.17942e-10	0.151366	3.63202	16579.4	7628.78	25530.1	3.34655	1.74267	1.08822e-17	3.35016e-16	0.0424736	1.27611	62812.6	73649.1	51976	0.705724	-0.502823	6.55465e-05	0.00151342	2.05832	0.384075
VC0328_rpoB_DNA-directed_RNA_polymerase_subunit_beta	18042.2	18099.3	17985.2	0.993699	-0.00911913	0.900094	1	0.27215	0.0187096	53333	36692.6	69973.4	1.90701	0.931316	0.00178044	0.00976848	0.12	1.04843	46012.3	35601.1	56423.4	1.58488	0.664371	0.000403075	0.00147225	0.0082235	0.318802	127276	139682	114869	0.822359	-0.282159	0.0206236	0.157478	0.80363	0.164316
VC0329_-_DNA-directed_RNA_polymerase_subunit_beta'	23026.1	23350.9	22701.4	0.972184	-0.0406987	0.820709	1	0.375313	0.288792	72765.1	47365.4	98164.7	2.0725	1.05137	0.000280583	0.00207311	0.154566	1.0313	61429.1	44943.9	77914.3	1.73359	0.793764	1.81649e-05	9.43259e-05	0.167521	0.301861	177301	195983	158619	0.809355	-0.305156	0.01404	0.118911	0.796066	0.137871
VC0330_-_anti-RNA_polymerase_sigma_70_factor	2699.25	2556.64	2841.85	1.11156	0.152581	0.36297	1	0.545582	1.1187	5060.57	5191.55	4929.58	0.94954	-0.0746999	0.929508	0.965603	0.699227	1.17051	5216.49	5628.61	4804.37	0.853563	-0.22843	0.178054	0.271919	1.22647	1.15926	9811.15	9842.2	9780.09	0.993689	-0.00913376	0.798102	0.976605	1.2754	1.29897
VC0331_nudC_NADH_pyrophosphatase	278.563	274.947	282.178	1.0263	0.037452	0.944325	1	0.437688	0.784782	595.87	557.184	634.557	1.13887	0.187597	0.743329	0.850867	0.360193	0.0295855	583.607	558.322	608.892	1.09058	0.12509	0.589496	0.692296	0.689231	0.156047	1253.01	1266.33	1239.7	0.978965	-0.0306706	0.792905	0.975302	0.0158397	0.153758
VC0332_hemE_uroporphyrinogen_decarboxylase	1191.45	1152.25	1230.66	1.06805	0.0949808	0.875962	1	0.421452	0.329161	3005.06	2334.69	3675.42	1.57426	0.654675	0.0701952	0.173642	0.24677	0.111034	2929.93	2435.53	3424.33	1.40599	0.491582	0.0180037	0.0402979	0.203842	0.243739	7153.88	7336.23	6971.53	0.950288	-0.0735636	0.552136	0.90916	0.0930851	0.174793
VC0333_-_TetR_family_transcriptional_regulator	1176.32	1246.07	1106.56	0.888045	-0.171295	0.442213	1	0.00362234	0.875428	2277.29	2527.25	2027.32	0.802182	-0.317998	0.262763	0.435208	0.00454947	0.318894	2199.96	2189.42	2210.5	1.00963	0.0138235	0.9418	0.967746	0.931718	0.410182	4272.66	4044.49	4500.82	1.11283	0.15423	0.374222	0.823841	0.31674	0.478105
VC0334_-_hypothetical_protein	873.622	831.294	915.949	1.10184	0.139909	0.619329	1	0.136343	0.00961375	1429.87	1685.78	1173.97	0.696395	-0.522022	0.0631041	0.159779	0.198817	0.531372	1504.55	1813.17	1195.94	0.659587	-0.600365	0.00138196	0.0043547	0.0102604	0.260057	2388.67	2342.24	2435.1	1.03965	0.0560931	0.755268	0.965157	0.705919	0.426699
VC0335_-_NlpD-like_protein	996.441	1089.55	903.336	0.829093	-0.270394	0.260074	1	0.666355	0.303782	2113.79	2207.62	2019.95	0.914991	-0.12817	0.42039	0.595795	0.555355	0.150901	1867.01	1788.1	1945.93	1.08826	0.122029	0.708242	0.792634	0.329806	0.124836	3997.09	4032.67	3961.52	0.982355	-0.0256838	0.832483	0.979618	0.199912	0.102872
VC0336_-_phosphoglyceromutase	3083.06	2976.78	3189.34	1.0714	0.0995035	0.666404	1	0.0914032	0.6158	7040.91	6040.39	8041.43	1.33128	0.41281	0.182613	0.341705	0.0863543	0.879729	6809.42	6315.58	7303.26	1.15639	0.209623	0.265623	0.376728	0.517348	0.131133	15463.6	16058.1	14869	0.925951	-0.110992	0.587217	0.915951	0.819722	0.11635
VC0337_-_hypothetical_protein	726.019	749.85	702.188	0.936438	-0.094745	0.823162	1	0.50938	0.463217	1125.05	1522.34	727.753	0.478049	-1.06477	0.000403743	0.00282183	0.946135	1.00373	1048.3	1390.41	706.202	0.50791	-0.977354	9.78116e-07	6.7752e-06	0.82466	0.783157	1445.85	1454.13	1437.57	0.988611	-0.0165244	0.706464	0.951688	2.44202	1.44961
VC0338_-_transporter	3602.63	3590.69	3614.58	1.00665	0.00956665	0.90821	1	0.0701221	0.628431	5630.11	7284.16	3976.06	0.54585	-0.873423	0.00117985	0.00690294	0.139546	0.476328	5791.1	7158.21	4423.99	0.61803	-0.694252	7.86079e-05	0.000351696	0.996691	0.454708	8473.32	7940.93	9005.71	1.13409	0.181531	0.150593	0.567134	0.872865	0.777204
VC0339_psd_phosphatidylserine_decarboxylase	1380.88	1343.17	1418.6	1.05616	0.0788281	0.830407	1	0.0755343	0.00346907	2475.34	2723.15	2227.52	0.817994	-0.289839	0.233598	0.401801	0.0743943	0.031397	2395.92	2808.17	1983.66	0.706389	-0.501465	0.0066295	0.0170416	0.00196097	0.010069	4242.43	4446.43	4038.43	0.908239	-0.138856	0.377662	0.826982	0.0605318	0.00801428
VC0340_-_ribosome-associated_GTPase	1310.26	1296.17	1324.34	1.02173	0.0310192	0.960659	1	0.0630237	0.0317827	3195.56	2627.98	3763.13	1.43195	0.517979	0.126581	0.263632	0.0328998	0.00975737	3143.9	2621.48	3666.32	1.39857	0.483953	0.0170195	0.0383562	0.0181858	0.0646119	7487.61	7511.12	7464.09	0.993739	-0.00906145	0.992354	1	0.0158467	0.0446581
VC0341_-_oligoribonuclease	242.378	254.706	230.05	0.9032	-0.146883	0.323207	1	2.01216	0.769217	893.901	515.566	1272.24	2.46765	1.30314	0.000238862	0.00182032	0.629382	0.0734518	835.94	455.178	1216.7	2.67303	1.41848	4.00555e-10	5.04465e-09	0.290901	1.03347	2507.99	2538.84	2477.14	0.975696	-0.0354965	0.646418	0.933933	0.0252589	0.570009
VC0342_-_(Fe-S)-binding_protein	553.161	535.746	570.576	1.06501	0.0908696	0.82288	1	0.260769	0.224978	919.353	1086.04	752.669	0.693041	-0.528987	0.0517605	0.137426	0.355092	0.98606	949.139	1129.26	769.014	0.680988	-0.554299	0.00268974	0.00770001	0.264821	0.563245	1533.11	1500.85	1565.36	1.04298	0.0607156	0.982178	1	1.30458	0.774863
VC0343_-_hypothetical_protein	528.994	530.35	527.637	0.994885	-0.00739775	0.967846	1	0.112932	0.52414	1252.82	1075.19	1430.46	1.33042	0.411887	0.248223	0.418815	0.0673813	0.943215	1209.16	1044.75	1373.57	1.31474	0.39478	0.11746	0.194381	0.424554	0.510289	2825.37	2854.54	2796.21	0.979565	-0.029787	0.683049	0.943518	0.742616	0.384838
VC0344_-_N-acetylmuramoyl-L-alanine_amidase	2907.21	2982.49	2831.94	0.949523	-0.074725	0.758882	1	0.0406544	0.03814	6357.47	6047.58	6667.36	1.10248	0.140758	0.745557	0.851725	0.0253279	0.143393	6161.55	5605.79	6717.3	1.19828	0.260963	0.214416	0.315397	0.0297859	0.303462	13490.9	13305.4	13676.4	1.02789	0.0396832	0.861431	0.983659	0.114435	0.2851
VC0345_mutL_DNA_mismatch_repair_protein	4576.77	4737.55	4416	0.932128	-0.101401	0.727767	1	0.199085	0.0261576	9449.3	9613.98	9284.63	0.965743	-0.0502889	0.911142	0.953267	0.214352	0.216101	8735.93	8741.4	8730.46	0.998748	-0.00180748	0.93978	0.967588	0.0238679	0.257188	18150.7	18526.1	17775.3	0.959468	-0.059693	0.593084	0.917628	0.195358	0.266066
VC0346_miaA_tRNA_delta(2)-isopentenylpyrophosphate_transferase	3994.2	3925.89	4062.51	1.0348	0.0493495	0.764999	1	0.0179716	0.210921	9894.98	7963.86	11826.1	1.48497	0.570436	0.0526937	0.139426	0.0170145	0.835039	9880.54	8042.72	11718.4	1.45701	0.543014	0.00839359	0.0208576	0.1402	0.707734	23725.2	23592.2	23858.3	1.01128	0.0161851	0.895916	0.994895	0.534812	0.537561
VC0347_hfq_RNA-binding_protein_Hfq	8525.67	8913.15	8138.2	0.913055	-0.131226	0.601264	1	0.00329642	0.164047	17001	18076.2	15925.8	0.881037	-0.182726	0.432062	0.607235	0.000612504	0.0603931	16400.1	16107.2	16693	1.03637	0.0515347	0.875879	0.92174	0.156912	0.242048	32883.9	31781.8	33986.1	1.06936	0.0967426	0.559371	0.909375	0.0485133	0.261038
VC0348_-_GTPase_HflX	8583.95	8683.41	8484.49	0.977092	-0.0334334	0.919298	1	0.127856	0.505032	20677.1	17606.6	23747.6	1.34879	0.431666	0.142545	0.286345	0.0814049	1.17178	19593.1	16792.3	22394	1.33359	0.415312	0.0358433	0.0722322	0.366094	0.24612	46483	47373.2	45592.9	0.962419	-0.0552636	0.544387	0.905911	0.854488	0.193524
VC0349_-_hflK_protein	8877.36	8595.57	9159.16	1.06557	0.0916216	0.623267	1	0.166725	0.598031	18083.4	17432.3	18734.5	1.0747	0.103934	0.7171	0.833572	0.163838	1.30004	18023.1	18133.5	17912.7	0.987825	-0.0176725	0.643851	0.73978	0.579208	0.393484	36917.4	37367.3	36467.5	0.97592	-0.0351657	0.55977	0.909375	1.1413	0.379429
VC0350_-_hflC_protein	10276	9437.49	11114.4	1.17769	0.235959	0.293875	1	0.0528415	0.533221	20781.5	19145.1	22418	1.17095	0.227685	0.425032	0.600284	0.0613684	0.0894643	21645.7	22005.7	21285.6	0.967275	-0.0480025	0.673795	0.764897	0.488268	0.242864	44037	44736	43338.1	0.968751	-0.0458016	0.834633	0.979777	0.0553328	0.266064
VC0351_-_hypothetical_protein	123.958	117.516	130.399	1.10963	0.150079	0.549379	1	0.422822	0.0408494	254.386	238.4	270.372	1.13411	0.181559	0.568767	0.718882	0.422325	0.180625	258.344	258.119	258.569	1.00174	0.00251406	0.992921	1	0.0346268	0.0747481	532.958	539.484	526.433	0.975807	-0.0353317	0.902248	0.995672	0.142822	0.0779078
VC0352_-_hypothetical_protein	367.173	360.9	373.445	1.03476	0.0492962	0.641042	1	0.626801	0.121909	588.289	732.787	443.791	0.605621	-0.723513	0.0250384	0.0789625	1.03352	0.322441	581.695	739.405	423.985	0.573413	-0.802353	3.93612e-05	0.000188264	0.192907	0.0808481	874.629	886.148	863.11	0.974003	-0.0380024	0.854228	0.98108	0.603701	0.11501
VC0353_-_hypothetical_protein	461.589	432.199	490.98	1.136	0.183967	0.28085	1	0.553442	1.51984	783.746	877.552	689.94	0.78621	-0.347013	0.345393	0.520909	0.847833	0.625096	829.264	972.572	685.955	0.7053	-0.503691	0.00534763	0.0142176	1.85617	0.0644599	1386.89	1377.35	1396.44	1.01386	0.0198575	0.874595	0.987077	0.808407	0.0751358
VC0354_-_FKBP-type_peptidylprolyl_isomerase	3398.3	3538.61	3257.99	0.920697	-0.119201	0.590238	1	1.20545	1.06634	14211.7	7167.63	21255.8	2.96552	1.56828	1.90739e-06	2.78149e-05	0.249665	0.167347	12554.2	6447.64	18660.8	2.89421	1.53317	8.4445e-14	1.69721e-12	0.300386	1.57556	40206.5	42418.7	37994.3	0.895697	-0.158918	0.17204	0.601211	0.0717101	0.697375
VC0355_-_hypothetical_protein	824.627	832.814	816.441	0.980339	-0.0286469	0.964123	1	0.100938	0.328695	1748.15	1689.86	1806.44	1.06899	0.0962491	0.777652	0.874351	0.112983	0.544932	1631.56	1616.71	1646.42	1.01837	0.026266	0.99482	1	0.355219	0.117031	3479.55	3607.3	3351.8	0.929171	-0.105984	0.613049	0.922674	0.613205	0.0997982
VC0356_-_sulfur_transfer_complex_subunit_TusD	618.23	636.442	600.018	0.942769	-0.0850241	0.906313	1	0.108209	0.370734	1287.02	1291.45	1282.59	0.99314	-0.00993033	0.985791	1	0.125857	0.138639	1202.39	1188.16	1216.62	1.02396	0.0341548	0.968342	0.984845	0.408677	0.307556	2518.61	2560.58	2476.65	0.967221	-0.0480825	0.81162	0.97883	0.176079	0.269316
VC0357_-_hypothetical_protein	524.664	549.137	500.191	0.910867	-0.134687	0.627929	1	0.0310123	0.0661421	1039	1113.73	964.281	0.865813	-0.207872	0.411706	0.58692	0.0318986	0.217438	931.332	990.128	872.536	0.881236	-0.1824	0.295473	0.409113	0.076175	0.244251	1850.73	1925.27	1776.19	0.922563	-0.11628	0.488724	0.885455	0.311367	0.231075
VC0358_-_hypothetical_protein	235.106	236.425	233.786	0.988836	-0.0161962	0.958961	1	0.309737	0.609669	636.444	479.137	793.751	1.65663	0.728248	0.0353858	0.103907	0.164951	0.172581	621.625	462.84	780.409	1.68613	0.753716	0.00140794	0.00442577	0.388843	0.0122819	1586.74	1584.62	1588.86	1.00268	0.00385722	0.935113	0.997565	0.141144	0.0135541
VC0359_rpsL_30S_ribosomal_protein_S12	5768.8	5690.55	5847.06	1.0275	0.0391434	0.84128	1	2.25913	2.81937	18027.1	11513.9	24540.4	2.13138	1.09179	0.00150562	0.00846419	0.88299	0.399016	16261.2	11566.4	20956.1	1.81181	0.85743	8.34056e-06	4.67529e-05	1.36595	1.30499	45819.8	48970.5	42669.1	0.871322	-0.198722	0.104632	0.468035	0.224006	0.737841
VC0360_-_30S_ribosomal_protein_S7	5733.79	5635.83	5831.75	1.03476	0.0493007	0.859014	1	1.2499	1.53618	21355.9	11411.6	31300.3	2.74285	1.45568	1.04385e-05	0.000123826	0.338744	0.48434	19451.9	11537.3	27366.4	2.37198	1.24609	1.0604e-10	1.44834e-09	0.512175	1.50437	59100.5	62480.1	55721	0.891819	-0.165176	0.185135	0.618551	0.299335	0.730379
VC0361_-_elongation_factor_G	5905.6	5708.03	6103.16	1.06922	0.0965632	0.94774	1	0.848315	0.157628	19039.2	11561.5	26516.9	2.29355	1.19758	0.00026393	0.00196881	0.308161	0.631406	17482.2	12079.8	22884.7	1.89447	0.921793	7.31056e-07	5.2224e-06	0.0647755	0.438715	49762.7	52930.9	46594.6	0.88029	-0.183949	0.212992	0.659374	0.416781	0.256457
VC0362_tuf_elongation_factor_Tu	41107.9	41259.4	40956.3	0.992654	-0.0106369	0.812084	1	1.27921	0.822543	126066	83533.9	168598	2.01832	1.01316	0.000974459	0.00586035	0.537996	0.443559	111027	81047.9	141005	1.73978	0.798904	2.15806e-05	0.000109426	0.439136	1.4118	311819	336542	287097	0.853079	-0.229249	0.0547819	0.308023	0.334003	0.757577
VC0363_-_hypothetical_protein	11.1468	11.6039	10.6897	0.921214	-0.118393	0.411164	1	0.51129	0.252059	26.315	23.4822	29.1478	1.24127	0.311821	0.84798	0.916482	0.467334	0.24628	25.1167	21.1545	29.0789	1.3746	0.459008	0.111342	0.186276	0.243228	0.00241	58.6972	58.1917	59.2026	1.01737	0.0248467	0.894129	0.994895	0.233306	0.00325499
VC0364_-_bacterioferritin-associated_ferredoxin	174.987	180.069	169.905	0.943553	-0.0838253	0.479788	1	0.725021	0.34831	423.585	364.767	482.404	1.3225	0.403267	0.324075	0.502433	0.512327	1.60173	484.024	336.288	631.76	1.87863	0.909679	8.66134e-05	0.000381788	0.20389	4.37335	1124.13	961.999	1286.27	1.33708	0.419083	0.0757725	0.381934	0.886325	3.63043
VC0365_-_bacterioferritin	2030.04	1639	2421.09	1.47717	0.562838	0.0176636	0.752936	0.394082	4.33223	2916.6	3322.72	2510.48	0.755548	-0.404404	0.138631	0.281161	0.759726	1.29136	4167.28	4792.55	3542	0.739064	-0.436229	0.00652306	0.0168126	4.0251	1.74534	6109.76	5006.3	7213.23	1.44083	0.5269	0.000786208	0.0116847	1.12858	3.23784
VC0366_rpsF_30S_ribosomal_protein_S6	3781.67	3911.07	3652.28	0.933832	-0.0987652	0.441652	1	2.38193	2.57896	16800.7	7920.92	25680.5	3.24211	1.69694	5.22205e-07	8.76898e-06	0.456906	2.92598	13282.3	7223.94	19340.6	2.67729	1.42078	4.28408e-13	7.83865e-12	0.803906	1.30634	45328.1	51285.9	39370.2	0.767661	-0.381459	0.00502556	0.0511658	1.81825	0.45396
VC0367_-_primosomal_replication_protein_N	2740.98	2799.92	2682.05	0.957901	-0.062051	0.535287	1	1.81572	1.9518	12520.2	5671.6	19368.9	3.41506	1.77191	1.65096e-07	3.10878e-06	0.321972	1.60174	9744.28	5305.47	14183.1	2.6733	1.41862	1.04629e-12	1.79583e-11	0.591188	1.00249	33771.9	38671.9	28871.8	0.746582	-0.421627	0.00128893	0.0176048	1.00647	0.340103
VC0368_rpsR_30S_ribosomal_protein_S18	1398.36	1422.79	1373.94	0.965665	-0.0504055	0.541716	1	1.72702	2.16033	8133.66	2882.55	13384.8	4.64339	2.21518	1.41683e-10	4.99628e-09	0.186914	1.54614	5801.83	2717.72	8885.95	3.26964	1.70913	1.4601e-16	3.90601e-15	0.498515	0.81751	22408.3	26727	18089.5	0.676827	-0.563142	2.15534e-05	0.000572642	0.974128	0.24216
VC0369_rplI_50S_ribosomal_protein_L9	1652.55	1583.51	1721.6	1.08721	0.120625	0.860044	1	1.13361	0.216145	10053.2	3207.56	16898.8	5.26844	2.39738	5.40427e-12	2.52568e-10	0.107687	1.72949	7468.05	3407.28	11528.8	3.38359	1.75855	3.61766e-17	1.07121e-15	0.0386445	0.514351	28607.5	33744.5	23470.6	0.69554	-0.523795	6.97571e-05	0.00159169	1.03263	0.153801
VC0370_-_hypothetical_protein	128.389	132.308	124.47	0.940758	-0.0881047	0.50577	1	0.148308	0.845459	353.424	268.21	438.638	1.63543	0.709667	0.0348776	0.102726	0.0831856	2.80833	313.249	246.273	380.225	1.54392	0.626595	0.0044017	0.0120241	0.619262	0.514142	824.707	875.381	774.033	0.884224	-0.177516	0.205987	0.649211	2.13329	0.344364
VC0371_-_replicative_DNA_helicase	2104.47	2211.59	1997.35	0.903128	-0.146998	0.673788	1	0.528215	0.00796582	4632.08	4489.9	4774.26	1.06333	0.0885938	0.657758	0.789676	0.489375	0.0815437	4132.42	3953.97	4310.88	1.09026	0.124679	0.523059	0.630303	0.00917749	0.0723111	9153.11	9529.54	8776.68	0.920996	-0.118732	0.496889	0.890487	0.0967344	0.0689362
VC0372_alr_alanine_racemase	1553.88	1453.05	1654.71	1.13878	0.187491	0.504677	1	0.0398683	0.216463	3360.53	2946.7	3774.35	1.28088	0.35713	0.28826	0.462814	0.031255	0.126413	3504.68	3276.19	3733.16	1.13948	0.188375	0.368952	0.485635	0.181132	0.0161573	7566.36	7532.59	7600.12	1.00897	0.012877	0.959264	1	0.0951318	0.00883498
VC0373_-_hypothetical_protein	40.1726	38.2101	42.1351	1.10272	0.14107	0.620055	1	0.0207569	0.0131414	84.8271	77.5135	92.1407	1.18871	0.249391	0.514738	0.675265	0.0247588	0.423582	85.299	83.4039	87.1942	1.04545	0.0641175	0.90615	0.94159	0.0102926	0.175613	180.759	183.99	177.528	0.964879	-0.0515807	0.765039	0.965989	0.41639	0.176208
VC0374_pgi_glucose-6-phosphate_isomerase	2707	2693.66	2720.33	1.0099	0.0142139	0.994318	1	0.11164	0.107004	6010.08	5461.85	6558.32	1.20075	0.263935	0.478189	0.647433	0.0825603	0.528932	5799.57	5385.94	6213.2	1.1536	0.20614	0.286311	0.399785	0.102392	0.127283	12871.7	13093.3	12650	0.966141	-0.0496947	0.860603	0.983004	0.512018	0.123867
VC0375_-_hypothetical_protein	11.0656	13.5268	8.60448	0.636108	-0.652656	0.204247	1	0.11241	0.759524	24.7305	27.4557	22.0054	0.801485	-0.319253	0.52051	0.678447	0.118655	0.100178	18.956	17.0524	20.8596	1.22327	0.290738	0.657134	0.752812	0.781596	0.12568	43.1985	43.9355	42.4615	0.96645	-0.049233	0.933498	0.997565	0.121753	0.117519
VC0376_-_hypothetical_protein	57.1325	56.6117	57.6534	1.0184	0.0263069	0.95577	1	0.183482	0.0243054	121.377	114.735	128.019	1.11578	0.15805	0.854275	0.919714	0.154717	0.752494	114.563	114.117	115.01	1.00782	0.011243	0.981802	0.995403	0.0200126	0.0381572	244.871	255.601	234.141	0.916043	-0.126513	0.568752	0.909375	0.768392	0.0339979
VC0377_-_hypothetical_protein	4157.76	4133.5	4182.02	1.01174	0.0168361	0.833911	1	0.174639	0.254845	7757.21	8388.67	7125.75	0.84945	-0.235399	0.433863	0.608884	0.240782	0.136552	7618.12	8280.83	6955.41	0.83994	-0.251641	0.119738	0.197308	0.323869	0.0915108	14191.2	14222.8	14159.6	0.99556	-0.00641911	0.971942	1	0.167973	0.0890238
VC0378_-_zinc_uptake_regulation_protein	5420.96	5401.76	5440.16	1.00711	0.0102186	0.874801	1	0.0758512	0.161239	9869.5	10960.5	8778.48	0.800919	-0.320272	0.24572	0.416586	0.118087	0.410825	10323.5	10771.4	9875.49	0.916822	-0.125286	0.400816	0.518255	0.193502	0.0559616	18813	17521.2	20104.7	1.14745	0.198432	0.146453	0.564704	0.450949	0.0558337
VC0379_-_tRNA-dihydrouridine_synthase_A	307.54	298.611	316.469	1.0598	0.0837986	0.68226	1	0.215336	0.027167	653.804	605.879	701.73	1.1582	0.211887	0.471273	0.642066	0.212906	0.0442264	659.302	626.514	692.09	1.10467	0.143614	0.607676	0.709566	0.0278296	0.770176	1404.55	1400.35	1408.75	1.006	0.00863316	0.968496	1	0.0252567	0.679103
VC0380_-_hypothetical_protein	6.07495	7.45835	4.69155	0.629033	-0.668793	0.219857	1	0.304262	0.00559217	11.3036	15.1498	7.45746	0.492248	-1.02254	0.0855529	0.199196	0.310199	0.632744	8.80439	9.28698	8.32181	0.896072	-0.158313	0.894783	0.93304	0.00542677	0.316478	15.9147	14.8867	16.9426	1.1381	0.186626	0.405818	0.846164	0.777071	0.320785
VC0381_-_hypothetical_protein	535.887	528.067	543.707	1.02962	0.0421081	0.900468	1	0.273146	0.432216	1014.44	1071.66	957.224	0.893219	-0.162914	0.605923	0.746387	0.341024	0.305824	1035.74	1075.95	995.524	0.925247	-0.112089	0.762663	0.838778	0.427096	1.76695	1968.89	1911.2	2026.59	1.06038	0.0845757	0.335937	0.793099	0.359151	1.95374
VC0382_-_hypothetical_protein	72.1817	63.1978	81.1656	1.28431	0.360994	0.195209	1	0.249545	0.0417029	111.646	128.232	95.0597	0.741307	-0.431856	0.204106	0.367391	0.335394	0.0808592	129.297	160.655	97.9395	0.609625	-0.714006	0.00197231	0.00587602	0.0391771	0.231815	194.518	189.67	199.366	1.05112	0.0719238	0.696446	0.947863	0.079299	0.300915
VC0383_-_hypothetical_protein	119.308	105.222	133.395	1.26775	0.342273	0.0836245	1	0.301835	1.50525	249.128	213.623	284.633	1.33241	0.414035	0.109833	0.238636	0.319723	1.34249	310.591	264.129	357.052	1.35181	0.434892	0.0866031	0.151731	1.06862	1.4311	647.352	567.619	727.086	1.28094	0.357203	0.0240294	0.174551	0.809366	1.42894
VC0384_-_sulfite_reductase_(NADPH)_flavoprotein_alpha-component	779.138	792.245	766.03	0.966911	-0.0485449	0.85888	1	1.31071	0.184034	2179.98	1609.3	2750.66	1.70923	0.773347	0.00274252	0.0138608	0.743609	18.6494	2080.76	1516.52	2645	1.74412	0.802503	0.000369441	0.00135858	0.110216	2.7003	5430.78	5476.87	5384.69	0.983168	-0.0244901	0.321819	0.785612	12.1025	1.70141
VC0385_-_sulfite_reductase_subunit_beta	232.327	243.235	221.418	0.910306	-0.135577	0.845145	1	1.19716	0.279564	1299.84	494.099	2105.59	4.26148	2.09135	9.3292e-12	4.15954e-10	0.1784	32.3532	1086.28	438.442	1734.11	3.95518	1.98374	7.38258e-17	2.07515e-15	0.0669346	16.9768	3860.84	4192.03	3529.65	0.841991	-0.248124	0.00260079	0.0304788	15.2548	6.61541
VC0386_-_phosphoadenosine_phosphosulfate_reductase	330.402	331.224	329.581	0.995042	-0.00717052	0.788816	1	0.454229	0.368291	1227.68	672.355	1783.01	2.65189	1.40702	2.4065e-06	3.41934e-05	0.149731	20.1292	1136.01	652.58	1619.44	2.4816	1.31127	4.63025e-08	4.15758e-07	0.148374	12.3939	3423.61	3550.74	3296.47	0.928391	-0.107195	0.0466712	0.279787	10.6176	6.39542
VC0387_-_hypothetical_protein	6.59328	5.38415	7.8024	1.44914	0.535199	0.407477	1	0.609811	0.0683811	17.1053	10.8915	23.3192	2.14104	1.09831	0.0575922	0.149219	0.567289	4.37163	19.3158	15.45	23.1816	1.50043	0.585372	0.1239	0.203131	0.0704116	0.369383	46.8149	46.4377	47.192	1.01624	0.0232445	0.611271	0.922674	3.41609	0.35043
VC0388_-_hypothetical_protein	607.85	660.113	555.586	0.841652	-0.248704	0.408095	1	0.935215	0.900228	1474.84	1340.31	1609.36	1.20074	0.26392	0.309397	0.487103	0.691214	0.9778	1312.01	1099.26	1524.77	1.38709	0.472061	0.0245079	0.0522915	0.74576	0.0391556	3158.37	3212.5	3104.23	0.966297	-0.0494608	0.7479	0.963366	0.876512	0.0274956
VC0389_-_Na+/H+_antiporter	1558.11	1528.88	1587.33	1.03823	0.0541247	0.902045	1	1.23876	0.353848	2400.09	3097.47	1702.72	0.549712	-0.863252	0.000538862	0.00360387	2.0125	0.872661	2495.93	3142.05	1849.81	0.588727	-0.764329	2.98815e-05	0.000146908	0.513539	0.129741	3583.78	3401.46	3766.1	1.1072	0.146916	0.207885	0.650837	1.60953	0.252522
VC0390_metH_B12-dependent_methionine_synthase	2417.44	2482.15	2352.73	0.94786	-0.0772541	0.900758	1	0.449244	0.306911	5291.87	5038.75	5544.99	1.10047	0.138118	0.554415	0.706961	0.415253	0.100077	4948.74	4658.74	5238.74	1.1245	0.169279	0.416065	0.532209	0.308473	0.0421485	10865.6	11065.5	10665.8	0.963879	-0.0530765	0.76155	0.965989	0.0781858	0.0449747
VC0391_-_aspartate_kinase	4416.23	3986.84	4845.61	1.2154	0.281432	0.183365	1	1.05304	0.326001	5018.29	8093.89	1942.69	0.240019	-2.05878	7.82604e-14	5.51949e-12	3.70842	0.0424425	5594.02	9594.28	1593.76	0.166116	-2.58974	8.3634e-55	1.62208e-52	0.834728	0.0336918	3561.59	3878.72	3244.45	0.836474	-0.257607	0.130866	0.528781	0.338623	0.268329
VC0392_-_class_V_aminotransferase	1844.71	1812.77	1876.66	1.03524	0.0499699	0.797631	1	0.0622441	0.0325737	4834.14	3677.48	5990.8	1.62905	0.704031	0.0161467	0.0552808	0.043191	5.18239	5092.69	3715.31	6470.06	1.74146	0.800296	0.000152492	0.000625944	0.0210777	2.84752	12557.6	11941.9	13173.3	1.10312	0.141585	0.699221	0.948349	3.07261	2.05506
VC0393_-_hypothetical_protein	1004.79	935.866	1073.72	1.1473	0.198245	0.392845	1	0.103605	0.0846857	1803.65	1899.01	1708.28	0.899561	-0.152707	0.635844	0.77221	0.15685	0.0522194	1856.75	2125.83	1587.67	0.746845	-0.421119	0.0196328	0.0432948	0.111309	0.0445914	3320.97	3409.75	3232.18	0.947923	-0.0771577	0.589257	0.916858	0.0719294	0.0469944
VC0394_uvrA_excinuclease_ABC_subunit_A	1949.15	1849.45	2048.85	1.10782	0.147718	0.549353	1	0.113419	0.0122103	4107.85	3752.62	4463.09	1.18933	0.250147	0.395871	0.573621	0.120173	0.33076	4094.32	4055.68	4132.96	1.01905	0.0272301	0.87871	0.923467	0.00713709	0.288915	8661.12	8907.2	8415.04	0.944746	-0.082001	0.682996	0.943518	0.29402	0.293915
VC0395_-_UTP-glucose-1-phosphate_uridylyltransferase	1976.28	1964.39	1988.18	1.01211	0.0173681	0.769275	1	1.43745	1.36495	4934.33	3977.1	5891.55	1.48137	0.56693	0.177988	0.335416	0.873663	0.319522	4857.32	3933.52	5781.11	1.46971	0.555527	0.00466767	0.0126792	0.862324	0.362741	11766.4	11762.2	11770.5	1.00071	0.0010198	0.998455	1	0.27317	0.288539
VC0396_-_LuxR_family_transcriptional_regulator	44.2274	40.4467	48.0081	1.18695	0.247257	0.351095	1	0.179474	0.288379	91.7987	82.1108	101.487	1.23597	0.305645	0.305012	0.481499	0.194694	0.123153	96.9499	95.0554	98.8444	1.03986	0.0563904	0.659648	0.754133	0.274199	0.756401	201.929	202.598	201.259	0.993388	-0.00957052	0.71631	0.953554	0.124341	0.752646
VC0397_-_single-stranded_DNA-binding_protein	1496.53	1477.66	1515.4	1.02554	0.0363797	0.79356	1	2.25483	1.49979	5379.64	2990.29	7768.99	2.59807	1.37744	0.000121498	0.00102011	0.655529	0.0847534	5305.52	2998.16	7612.87	2.53918	1.34436	3.11706e-11	4.61492e-10	0.467407	0.481199	15503.7	15507.9	15499.6	0.999466	-0.000771078	0.843214	0.980627	0.0637392	0.266491
VC0398_-_regulatory_protein_CsrD	4116.44	4063.04	4169.84	1.02629	0.0374317	0.731249	1	0.272716	1.24975	7205.07	8247.46	6162.67	0.747221	-0.420393	0.16591	0.318596	0.418017	0.149644	7221.27	8259.16	6183.38	0.748669	-0.417599	0.0113996	0.0273125	1.64679	0.331124	12443.9	12300.6	12587.2	1.0233	0.0332315	0.835608	0.979777	0.203006	0.406791
VC0399_-_MSHA_biogenesis_protein_MshI	4215.66	4068.76	4362.56	1.07221	0.100586	0.558101	1	0.283296	0.309049	6806.04	8258.35	5353.73	0.64828	-0.62531	0.0359415	0.104904	0.510189	0.0263593	7033.15	8638.32	5427.97	0.62836	-0.670337	6.19474e-05	0.000283032	0.468369	0.0423984	10867.1	10683.9	11050.2	1.03429	0.0486345	0.792423	0.975193	0.0254579	0.0549321
VC0400_-_MSHA_biogenesis_protein_MshJ	2176.87	2054.1	2299.64	1.11954	0.1629	0.355926	1	0.310144	0.957935	3456.52	4169.58	2743.46	0.657971	-0.603904	0.0626756	0.159284	0.572478	0.643535	3669.06	4554.43	2783.7	0.611207	-0.710267	2.64828e-05	0.000131988	1.36774	0.208116	5569.58	5472.44	5666.72	1.0355	0.0503304	0.948015	1	0.893937	0.325701
VC0401_-_MSHA_biogenesis_protein_MshK	1071.59	1027.57	1115.6	1.08567	0.118588	0.435789	1	0.312949	1.06828	2013.17	2085.93	1940.41	0.930239	-0.104326	0.870337	0.929526	0.405397	0.285199	2049.23	2209.52	1888.95	0.854914	-0.226148	0.133325	0.215666	1.19045	0.0775271	3858.38	3871.27	3845.48	0.99334	-0.00964016	0.849042	0.98074	0.266661	0.0760594
VC0402_-_MSHA_biogenesis_protein_MshL	7661.55	7420.76	7902.35	1.0649	0.0907148	0.531811	1	0.810422	0.792269	12158.6	15073.1	9244.12	0.613284	-0.705372	0.0210462	0.0689511	1.43842	0.170303	12676.3	15650.3	9702.27	0.619943	-0.689792	2.1925e-05	0.000111028	1.18232	0.0446242	19098.6	18444.5	19752.7	1.07093	0.0988612	0.571976	0.910047	0.222135	0.0776045
VC0403_-_MSHA_biogenesis_protein_MshM	4302.71	4109.7	4495.71	1.09393	0.129516	0.466677	1	0.773223	0.867721	6591.71	8346.11	4837.31	0.579589	-0.786899	0.0107149	0.0407081	1.47535	0.0422843	7091.57	8903.59	5279.56	0.59297	-0.753968	1.1314e-05	6.17258e-05	1.30216	0.0694095	10200.5	9652.85	10748.1	1.11347	0.155058	0.287088	0.746891	0.0483048	0.114421
VC0404_-_MSHA_biogenesis_protein_MshN	3737.06	3489.76	3984.36	1.14173	0.191218	0.406286	1	0.0282393	0.326559	6355.09	7079.3	5630.88	0.795401	-0.330246	0.246613	0.417119	0.0519226	0.371253	6810.24	7889.48	5730.99	0.726409	-0.461145	0.00407366	0.0111752	0.416408	0.280275	11450.9	11234.3	11667.5	1.03856	0.0545851	0.921127	0.99734	0.400899	0.387096
VC0405_-_MSHA_biogenesis_protein_MshE	5493.83	5115.02	5872.64	1.14812	0.19927	0.347187	1	0.363721	0.372514	8001.81	10383.3	5620.33	0.541286	-0.885537	0.00238445	0.0124318	0.782489	0.3153	8723.12	11628.8	5817.39	0.500255	-0.999265	8.82085e-10	1.03372e-08	0.621006	0.195369	11527.6	11212.3	11842.9	1.05624	0.078943	0.811641	0.97883	0.512208	0.405067
VC0406_-_MSHA_biogenesis_protein_MshG	3707.83	3371.56	4044.09	1.19947	0.262395	0.256225	1	0.174854	0.667138	5286.21	6840.86	3731.56	0.545481	-0.8744	0.00218511	0.0115793	0.394652	0.20546	5966.33	8008.72	3923.93	0.489958	-1.02927	2.10692e-09	2.36892e-08	1.0633	0.0421744	7717.01	7445.11	7988.91	1.07304	0.101705	0.471087	0.876403	0.326479	0.102363
VC0407_-_MSHA_biogenesis_protein_MshF	1679.64	1543.42	1815.86	1.17652	0.234527	0.218366	1	0.583004	1.01285	2524.82	3133.98	1915.66	0.611256	-0.710152	0.0300468	0.0914847	1.12539	0.111088	2882.2	3596.37	2168.03	0.602837	-0.730159	3.77519e-05	0.000180833	1.389	0.141195	4117.98	3822.35	4413.6	1.15468	0.207497	0.1714	0.600595	0.137225	0.254226
VC0408_-_MSHA_pilin_protein_MshB	2632.02	2566.83	2697.2	1.05079	0.0714739	0.571813	1	0.460134	0.463865	4791.17	5211.3	4371.03	0.838759	-0.253671	0.468808	0.64032	0.634779	0.131255	4890.3	5340.91	4439.7	0.831262	-0.266624	0.122247	0.200931	0.557152	0.500486	8882.43	8726.36	9038.5	1.03577	0.0507044	0.535488	0.902093	0.184555	0.603591
VC0409_-_MSHA_pilin_protein_MshA	15548.3	14971.6	16125	1.07704	0.10707	0.482855	1	0.380751	1.16667	24769.9	30382.1	19157.6	0.630556	-0.665304	0.0116494	0.0435758	0.670596	0.460473	26071.4	31925.4	20217.4	0.633271	-0.659105	1.3704e-05	7.32203e-05	1.62557	0.0838839	39691.9	38223.9	41159.9	1.07681	0.106762	0.531249	0.900422	0.647652	0.141343
VC0410_-_MSHA_pilin_protein_MshC	7307.07	6975.59	7638.55	1.09504	0.130983	0.620925	1	0.00786367	0.0452961	10855.4	14145.9	7564.84	0.534773	-0.903001	0.000430885	0.00298999	0.00643704	0.0053385	12051.9	15121.3	8982.59	0.594036	-0.751377	6.412e-06	3.68476e-05	0.0658061	0.00185555	16692.8	15097.8	18287.7	1.21128	0.276534	0.0506808	0.294298	0.0059958	0.00837142
VC0411_-_MSHA_pilin_protein_MshD	3406.11	3381.68	3430.54	1.01445	0.0206942	1	1	0.33372	0.694736	6532.41	6854.21	6210.62	0.906102	-0.142254	0.442006	0.614972	0.341356	0.105401	6789.63	6788.97	6790.29	1.00019	0.000279849	0.996548	1	0.655334	0.47279	13111.1	12397.6	13824.6	1.1151	0.157179	0.177447	0.608753	0.126266	0.525185
VC0412_-_hypothetical_protein	3156.98	3147.97	3166	1.00573	0.00824263	0.962986	1	0.767145	0.590797	5635.23	6378.77	4891.7	0.766872	-0.382943	0.106679	0.234319	0.943016	0.540722	5675.45	6265.84	5085.07	0.811553	-0.301242	0.0775565	0.138765	0.684459	0.150471	10057	9760.64	10353.4	1.06073	0.0850621	0.581445	0.914421	0.632253	0.216287
VC0413_-_hypothetical_protein	2730.95	2580.83	2881.07	1.11634	0.15877	0.368583	1	0.683323	1.01472	3618.04	5241.4	1994.68	0.380562	-1.3938	5.17089e-06	6.7535e-05	1.78387	0.469377	4026.9	5706.11	2347.69	0.411434	-1.28127	2.96298e-13	5.52568e-12	1.87224	0.0444147	4379.27	3978.57	4779.97	1.20143	0.26475	0.102641	0.46296	1.13398	0.161462
VC0414_-_hypothetical_protein	12992	12567.4	13416.6	1.06758	0.0943385	0.668072	1	0.0587251	0.119263	16959.8	25496.6	8423	0.330358	-1.5979	1.30684e-10	4.65066e-09	0.176308	0.166516	18406.1	26557.9	10254.2	0.386108	-1.37292	2.16094e-17	6.49788e-16	0.217831	0.0666602	18842.1	16806.4	20877.8	1.24226	0.312963	0.0222185	0.166381	0.442244	0.264549
VC0415_-_rod_shape-determining_protein_MreB	8814.24	8751.51	8876.97	1.01434	0.0205363	0.996209	1	0.135812	0.0289286	16178	17739.8	14616.3	0.823929	-0.279408	0.210842	0.375612	0.140306	0.0654271	16068.3	17572.3	14564.4	0.828828	-0.270856	0.0842992	0.148432	0.0313833	0.367203	29410.3	29167.1	29653.4	1.01667	0.0238569	0.97728	1	0.0535347	0.471641
VC0416_-_rod_shape-determining_protein_MreC	2225.09	2154.19	2295.99	1.06583	0.0919709	0.660686	1	0.0565012	0.134867	4224.03	4369.48	4078.58	0.933426	-0.099393	0.697568	0.818223	0.070116	0.168833	4331.03	4545.55	4116.52	0.905616	-0.143029	0.428897	0.544358	0.149038	0.439737	8260.41	8139.53	8381.3	1.0297	0.0422276	0.609921	0.922674	0.165977	0.508868
VC0417_-_rod_shape-determining_protein_MreD	1669.44	1605.18	1733.71	1.08007	0.111126	0.746251	1	0.487949	0.435994	3350.8	3252.41	3449.19	1.0605	0.0847502	0.987529	1	0.451064	0.631239	3366.64	3431.5	3301.79	0.9622	-0.0555909	0.668176	0.760521	0.405512	0.0395222	6802.31	6882.29	6722.33	0.976757	-0.033928	0.807881	0.97883	0.580879	0.0507447
VC0418_maf_Maf-like_protein	3539.43	3515.32	3563.54	1.01371	0.0196519	0.95591	1	0.130567	0.206538	7283.27	7129.09	7437.44	1.04325	0.0610883	0.932877	0.967548	0.123228	0.102711	7119.44	7053.03	7185.86	1.01883	0.0269166	0.940898	0.967588	0.183747	0.0432288	14737.4	14844.6	14630.2	0.985552	-0.0209956	0.928335	0.99734	0.107313	0.0541328
VC0419_-_ribonuclease_G	4300.06	4244.21	4355.91	1.02632	0.0374793	0.864646	1	0.202385	0.138622	7966.41	8614.24	7318.58	0.849591	-0.23516	0.435592	0.610157	0.281425	0.272556	7794.58	8623.05	6966.11	0.807848	-0.307845	0.0925502	0.16034	0.166215	0.228328	14396	14610.7	14181.2	0.970601	-0.0430494	0.854973	0.98108	0.366899	0.249598
VC0420_-_hypothetical_protein	5609	5447.78	5770.21	1.05919	0.0829566	0.747448	1	0.0266423	0.0435472	10710.7	11051.9	10369.5	0.938254	-0.0919498	0.714959	0.831583	0.042008	0.145429	10875.7	11423.5	10327.9	0.904094	-0.145456	0.429201	0.544431	0.0522797	0.19164	20861.7	20696.8	21026.6	1.01594	0.0228083	0.749507	0.963366	0.159221	0.215637
VC0421_-_hypothetical_protein	1904.81	1851.16	1958.46	1.05796	0.0812894	0.684341	1	0.200018	0.137346	3141.11	3757.12	2525.11	0.672086	-0.573282	0.0605579	0.154511	0.349873	0.064118	3256.52	3877.51	2635.52	0.679694	-0.557042	0.002981	0.00845888	0.1983	0.214946	5202.73	5040.13	5365.34	1.06452	0.0902087	0.472205	0.876403	0.100877	0.320627
VC0422_-_tldD_protein	1944.07	1915.58	1972.56	1.02975	0.0422887	0.767986	1	0.380345	0.100414	3264.8	3888.65	2640.95	0.679143	-0.558212	0.0838502	0.19641	0.619359	0.0952529	3300.3	3905.35	2695.24	0.690142	-0.535035	0.00316683	0.00890153	0.148845	0.174636	5378.28	5269.89	5486.68	1.04114	0.0581594	0.777921	0.968258	0.114907	0.234814
VC0423_-_arginine_deiminase	2429.42	2364.95	2493.89	1.05452	0.0765896	0.22225	1	6.06576	2.03414	2979.14	4813.39	1144.89	0.237855	-2.07185	3.05972e-10	1.00699e-08	17.3776	0.0535715	3192.59	4939.67	1445.51	0.292633	-1.77284	1.09127e-24	5.35825e-23	4.55942	0.103815	2613.46	2284.07	2942.85	1.28843	0.365609	0.015735	0.12904	0.219626	0.540009
VC0424_-_hypothetical_protein	180.443	166.739	194.148	1.16438	0.219568	0.63418	1	0.662773	1.16217	559.284	337.812	780.757	2.31122	1.20865	0.000320907	0.00232161	0.309221	1.70916	548.183	384.095	712.271	1.85442	0.890964	8.14247e-05	0.000361739	0.582341	3.51925	1503.97	1558.34	1449.61	0.930224	-0.104349	0.376315	0.826104	0.995044	2.16814
VC0425_-_hypothetical_protein	214.753	213.389	216.116	1.01278	0.0183212	0.870708	1	0.514184	0.376234	435.505	432.38	438.629	1.01445	0.020703	0.762602	0.863436	0.473893	0.0856626	433.687	427.672	439.703	1.02813	0.0400257	0.920144	0.952305	0.344506	0.280868	885.3	875.525	895.074	1.02233	0.0318596	0.905204	0.995725	0.0925982	0.256839
VC0426_-_hypothetical_protein	295.241	271.467	319.015	1.17515	0.232844	0.234927	1	0.525952	3.64594	410.471	551.219	269.722	0.48932	-1.03115	0.000782726	0.00491293	1.03613	0.825852	432.602	632.126	233.079	0.368722	-1.4394	3.71202e-12	6.10123e-11	5.72335	0.522989	506.706	538.889	474.523	0.880557	-0.183511	0.650179	0.933933	2.00843	1.22163
VC0427_-_hypothetical_protein	12.0257	15.1985	8.85279	0.582476	-0.779729	0.052037	1	0.485067	0.0610395	33.2073	30.8532	35.5614	1.1526	0.204891	0.550343	0.703155	0.441498	0.00150411	25.3244	17.5229	33.1258	1.89043	0.918712	0.00467443	0.0126887	0.0588906	0.325963	69.2118	70.979	67.4445	0.950203	-0.0736921	1	1	0.00374549	0.29718
VC0428_-_hypothetical_protein	2217.86	2188.08	2247.65	1.02723	0.0387573	0.96147	1	0.150158	0.0957534	3613.48	4436.55	2790.42	0.628963	-0.668954	0.00743637	0.0302366	0.218539	2.10214	3431.68	4449.79	2413.57	0.542401	-0.882569	2.51094e-06	1.5941e-05	0.164302	0.22985	5245.13	5576.51	4913.76	0.881154	-0.182534	0.449852	0.872053	3.99538	0.389448
VC0429_-_hypothetical_protein	4402	4254.17	4549.82	1.0695	0.0969338	0.610816	1	0.424006	0.0800664	7240.05	8637.17	5842.94	0.676487	-0.563865	0.0630741	0.159779	0.718805	0.51532	7152.46	9007.88	5297.03	0.588044	-0.766003	1.30873e-05	7.01184e-05	0.134677	0.229181	11224.7	11664	10785.4	0.924677	-0.112978	0.538067	0.902508	0.847866	0.394271
VC0430_-_hypothetical_protein	19749.4	19972.1	19526.8	0.977704	-0.0325306	0.993635	1	0.413112	0.025369	31093.1	40548.2	21638	0.533636	-0.906072	0.00045613	0.00313711	0.771615	0.106905	28713.2	38652.7	18773.7	0.485702	-1.04186	1.38962e-11	2.14754e-10	0.0370202	0.881795	40700.3	43181	38219.5	0.885101	-0.176087	0.0713614	0.36859	0.212607	1.75103
VC0431_-_arginine_repressor_ArgR	1611	1523.55	1698.45	1.11479	0.156777	0.538171	1	0.0150574	0.108669	3757.2	3089.81	4424.59	1.43199	0.518026	0.103464	0.229334	0.00935691	1.08871	3641.17	3362.78	3919.56	1.16557	0.221038	0.379077	0.497106	0.0969113	0.797284	8403.06	8827.13	7978.98	0.903916	-0.14574	0.192169	0.630291	0.839499	0.608713
VC0432_-_malate_dehydrogenase	25489.4	24529.2	26449.5	1.07829	0.108742	0.536136	1	0.142799	1.02428	45296.1	49781.8	40810.5	0.819787	-0.286679	0.287596	0.462255	0.219164	0.189227	48524.6	52384.6	44664.6	0.852628	-0.230012	0.104261	0.176994	1.15615	0.568915	86177.1	81434.4	90919.8	1.11648	0.158956	0.279465	0.743005	0.175678	0.68518
VC0433_-_arginine/ornithine_antiporter	676.716	649.66	703.773	1.08329	0.115425	0.590619	1	0.711209	0.924342	981.209	1318.95	643.463	0.487858	-1.03547	0.000860492	0.00528977	1.43779	0.00675921	1035.17	1393.64	676.7	0.485562	-1.04227	1.53039e-07	1.24452e-06	1.46921	0.198327	1331.02	1284.3	1377.74	1.07276	0.101323	0.395015	0.838699	0.0180264	0.42444
VC0434_-_octaprenyl-diphosphate_synthase	1160.14	1141.95	1178.32	1.03185	0.0452288	0.98344	1	0.716147	0.691641	3197.43	2313.19	4081.66	1.76451	0.819271	0.023059	0.0742291	0.35867	1.19872	2957.55	2331.79	3583.31	1.53672	0.619852	0.00527844	0.0140529	0.412419	3.21252	7720.31	8147.02	7293.6	0.895248	-0.159641	0.131534	0.530376	0.857947	1.98344
VC0435_rplU_50S_ribosomal_protein_L21	4202.72	4028.96	4376.48	1.08625	0.119363	0.928476	1	1.0554	1.23246	18839.5	8158.03	29520.9	3.61863	1.85545	2.28081e-08	5.20428e-07	0.190999	0.581731	18434	8658.96	28209	3.25778	1.70389	4.13615e-18	1.3044e-16	0.245013	3.85881	58165.2	58905.2	57425.2	0.974874	-0.036712	0.988383	1	0.223051	1.62684
VC0436_rpmA_50S_ribosomal_protein_L27	3332.27	3296.98	3367.56	1.02141	0.03056	0.74548	1	2.03809	1.47524	14445.2	6673.37	22216.9	3.32919	1.73517	3.60167e-07	6.468e-06	0.401245	0.0788287	13618.9	6662.31	20575.4	3.08833	1.62683	2.36551e-16	6.07668e-15	0.336967	2.91252	43111	44339.3	41882.8	0.944599	-0.0822257	0.60786	0.922674	0.0300928	1.20973
VC0437_obgE_GTPase_ObgE	1065.33	996.846	1133.81	1.13739	0.18573	0.467023	1	0.0486569	0.00987343	2238.39	2022.38	2454.39	1.21361	0.279307	0.369413	0.547765	0.0565375	0.523282	2148.66	2244.48	2052.83	0.914615	-0.128764	0.461988	0.57456	0.0101993	0.0663999	4538.73	4898.35	4179.12	0.853168	-0.229098	0.125217	0.517821	0.50484	0.0503651
VC0438_-_hypothetical_protein	581.538	582.387	580.689	0.997085	-0.00421177	0.992032	1	0.134952	0.183551	1014.16	1181.52	846.806	0.716707	-0.480546	0.0894016	0.205444	0.198319	0.418245	978.494	1149.68	807.306	0.702199	-0.510048	0.0111719	0.02685	0.255099	0.0570078	1667.36	1691.09	1643.63	0.971933	-0.0410716	0.973231	1	0.668097	0.081582
VC0439_-_hypothetical_protein	217.734	198.443	237.025	1.19442	0.256312	0.257155	1	0.0954956	0.101844	376.259	402.681	349.836	0.868766	-0.202961	0.497493	0.663609	0.147476	0.698889	412.029	469.273	354.785	0.756031	-0.403482	0.0391123	0.077446	0.119543	0.00932752	710.488	698.692	722.284	1.03377	0.04791	0.692628	0.947863	0.831241	0.00794934
VC0440_-_dihydrofolate_reductase	509.4	471.092	547.708	1.16263	0.217398	0.449981	1	0.00173082	0.216252	804.878	955.414	654.341	0.684877	-0.546082	0.0416939	0.117281	0.00014849	0.771847	894.466	1084.35	704.583	0.649775	-0.621988	0.00200011	0.00593859	0.274441	0.659303	1370.62	1307.04	1434.19	1.09728	0.133932	0.309419	0.775849	1.12191	0.99641
VC0441_apaH_diadenosine_tetraphosphatase	914.88	944.928	884.831	0.936401	-0.0948016	0.73433	1	0.230371	0.0662906	1807.25	1917.54	1696.96	0.884966	-0.176306	0.605446	0.746274	0.26853	0.141035	1728.83	1751.53	1706.13	0.97408	-0.037888	0.821462	0.882674	0.0692567	0.077899	3429.86	3386.13	3473.59	1.02583	0.0367926	0.888077	0.993491	0.132266	0.0894929
VC0442_apaG_ApaG_protein	490.646	510.046	471.246	0.923928	-0.114148	0.791554	1	0.615715	0.0507847	1129.39	1035.38	1223.41	1.1816	0.24074	0.355594	0.532156	0.508341	0.0271675	1058.04	932.815	1183.26	1.26848	0.343105	0.112641	0.187929	0.0402768	0.0549074	2425.34	2441.59	2409.09	0.98669	-0.0193311	0.953458	1	0.0180219	0.0555952
VC0443_ksgA_dimethyladenosine_transferase	2723.58	2758.61	2688.54	0.974601	-0.037116	0.856857	1	0.0488147	0.0882347	7340.52	5593.2	9087.83	1.6248	0.700261	0.0303284	0.0921975	0.0191136	0.313358	6804.36	5321.66	8287.05	1.55723	0.638983	0.00157482	0.00487527	0.0500855	0.467392	17504.3	18136.6	16871.9	0.930265	-0.104286	0.364912	0.815681	0.218156	0.313942
VC0444_pdxA_4-hydroxythreonine-4-phosphate_dehydrogenase	2346.68	2417.34	2276.03	0.941542	-0.0869032	0.800864	1	0.048867	0.041494	6384.58	4904.42	7864.74	1.6036	0.681316	0.0248002	0.0785268	0.0348042	0.492984	5793.2	4505.49	7080.91	1.57162	0.652249	0.0012346	0.00394482	0.0257197	0.17794	15055.9	15695.3	14416.6	0.918525	-0.122609	0.358383	0.813182	0.351862	0.128342
VC0445_-_survival_protein_SurA	2668.51	2867.61	2469.41	0.861139	-0.215682	0.366672	1	0.0442618	0.081326	8603.15	5814.46	11391.8	1.95922	0.970281	0.0023242	0.0121832	0.0115134	0.592985	7660.54	4887.68	10433.4	2.13463	1.09399	4.20184e-08	3.81708e-07	0.0336829	0.707146	21989.2	22735.3	21243.1	0.934368	-0.097937	0.44551	0.868909	0.376065	0.407226
VC0446_-_organic_solvent_tolerance_protein	3149.92	3268.35	3031.49	0.92753	-0.108535	0.557986	1	0.325087	0.893952	8933.03	6623.61	11242.4	1.69733	0.763267	0.0215933	0.0703277	0.141144	0.829176	8383.04	5998.29	10767.8	1.79515	0.844101	1.20926e-05	6.51488e-05	0.474662	1.08802	22181.2	22437.2	21925.1	0.977176	-0.0333103	0.84167	0.980627	0.557422	0.71929
VC0447_djlA_Dna-J_like_membrane_chaperone_protein	654.107	634.329	673.885	1.06236	0.0872709	0.776715	1	0.0634001	0.00249008	1438.95	1286.27	1591.63	1.2374	0.307315	0.386744	0.565253	0.0459224	0.0417883	1394.65	1333.99	1455.3	1.09094	0.125569	0.578059	0.681547	0.00114153	0.0936049	3069.55	3176.4	2962.69	0.93272	-0.100484	0.540627	0.90353	0.0286498	0.0711575
VC0448_-_hypothetical_protein	23.1944	21.9407	24.448	1.11428	0.15611	0.71907	1	0.864743	0.583398	30.2592	44.5185	16	0.359402	-1.47633	0.000210004	0.00163575	1.03491	1.15638	33.2184	48.3594	18.0774	0.373814	-1.41961	4.30632e-06	2.58151e-05	0.619615	0.749355	34.3765	31.9559	36.7972	1.1515	0.203513	0.196083	0.636521	1.95744	0.992524
VC0449_-_methyl-accepting_chemotaxis_protein	462.669	413.65	511.688	1.23701	0.306856	0.0880698	1	1.14651	2.95988	652.641	840.425	464.858	0.553122	-0.85433	0.0139768	0.0496519	2.38246	0.0503041	780.623	1013.83	547.421	0.539955	-0.889088	3.66598e-06	2.2465e-05	3.95287	0.33321	1021.3	927.997	1114.6	1.20108	0.264333	0.0606387	0.329436	0.0999287	0.689989
VC0450_-_membrane-bound_lytic_murein_transglycosylase_C	1060.97	1123.86	998.075	0.888081	-0.171237	0.490483	1	0.274725	0.138351	1994.38	2280.15	1708.61	0.74934	-0.416307	0.157393	0.306029	0.335799	0.211004	1860.89	1975.84	1745.93	0.883638	-0.178473	0.30037	0.413533	0.175251	0.429211	3481.96	3409.72	3554.2	1.04237	0.0598741	0.893429	0.994895	0.261769	0.473294
VC0451_-_hypothetical_protein	494.214	525.512	462.916	0.880885	-0.182974	0.439209	1	0.170087	0.0439955	1075.87	1065.28	1086.47	1.01989	0.0284098	0.853617	0.919517	0.124518	0.345359	937.041	916.496	957.586	1.04483	0.0632736	0.926418	0.956756	0.056598	0.41026	2059.5	2169.39	1949.6	0.898689	-0.154107	0.289805	0.751942	0.42676	0.370661
VC0452_-_A/G-specific_adenine_glycosylase	148.098	162.467	133.729	0.823111	-0.280841	0.397709	1	0.418723	0.256836	329.496	329.777	329.215	0.998297	-0.00245852	0.903365	0.950209	0.398614	0.259773	273.493	264.821	282.166	1.0655	0.091524	0.822838	0.883687	0.301419	0.0967887	615.742	657.07	574.414	0.874205	-0.193956	0.249717	0.70808	0.291869	0.073567
VC0453_trmB_tRNA_(guanine-N(7)-)-methyltransferase	464.729	450.649	478.808	1.06249	0.0874458	0.800732	1	0.0981687	0.0267737	1165.31	913.612	1417.01	1.551	0.633195	0.064535	0.162658	0.0513007	0.326125	1139	947.797	1330.2	1.40346	0.488989	0.0226112	0.048972	0.0160285	1.32655	2768.06	2828.51	2707.62	0.957262	-0.0630149	0.736194	0.95909	0.251449	0.947036
VC0454_-_glutaminase	454.167	439.729	468.606	1.06567	0.0917593	0.602207	1	0.521796	0.349352	858.69	892.815	824.565	0.923557	-0.114728	0.847337	0.91606	0.650051	0.163041	850.318	927.871	772.764	0.832836	-0.263896	0.200126	0.298228	0.403524	0.0976331	1609.79	1646.23	1573.34	0.955724	-0.0653347	0.831393	0.979618	0.219613	0.120145
VC0455_-_coproporphyrinogen_III_oxidase	631.644	621.995	641.293	1.03103	0.0440807	0.985163	1	0.601465	0.523664	1672.25	1260.09	2084.42	1.65418	0.72612	0.040584	0.114742	0.322726	2.39671	1625	1269.1	1980.89	1.56086	0.642343	0.003545	0.00984423	0.314045	2.2274	4095.25	4157.26	4033.24	0.970168	-0.0436936	0.478965	0.880203	1.5573	1.5481
VC0456_-_deoxyribonucleotide_triphosphate_pyrophosphatase	651.716	689.262	614.171	0.891055	-0.166413	0.509956	1	0.000540162	0.0537049	1469.44	1397.93	1540.96	1.10231	0.140536	0.678729	0.804888	0.00020681	1.24347	1324.36	1215.66	1433.07	1.17884	0.237369	0.32558	0.440043	0.0436838	1.0492	2995.71	3073.69	2917.72	0.949257	-0.0751286	0.405119	0.846164	1.12789	0.891373
VC0457_-_hypothetical_protein	505.48	523.058	487.902	0.932789	-0.100377	0.619814	1	0.330657	0.31322	1130.85	1061.05	1200.65	1.13156	0.178316	0.586002	0.731062	0.278632	0.228919	1068.21	965.78	1170.64	1.21212	0.277532	0.180537	0.274952	0.276813	0.276251	2389.45	2395.59	2383.3	0.994869	-0.00742223	0.811618	0.97883	0.175173	0.238163
VC0458_-_hypothetical_protein	988.003	995.388	980.619	0.985162	-0.0215665	0.939646	1	0.254528	0.341423	1983.2	2019.81	1946.59	0.963745	-0.053276	0.906869	0.951012	0.280503	0.457016	1790.47	1941.18	1639.76	0.844723	-0.24345	0.132293	0.214534	0.397988	0.446965	3611.12	3883.55	3338.69	0.8597	-0.218095	0.118817	0.502226	0.500519	0.476528
VC0459_-_hypothetical_protein	790.771	786.654	794.889	1.01047	0.0150232	0.988641	1	0.0156666	0.0180971	1653.24	1595.52	1710.95	1.07235	0.100777	0.829041	0.907407	0.0161779	0.0505273	1604.55	1573.45	1635.65	1.03953	0.0559354	0.9359	0.964494	0.0127456	0.704377	3372.48	3415.16	3329.79	0.975004	-0.0365199	0.62076	0.922674	0.0605765	0.648127
VC0460_-_pyrroline-5-carboxylate_reductase	1312.82	1332.39	1293.24	0.970615	-0.0430282	0.789339	1	0.235258	0.369039	2557.4	2702.1	2412.71	0.892901	-0.163428	0.480037	0.648577	0.250977	0.236827	2329.02	2560.43	2097.6	0.819236	-0.28765	0.119931	0.197542	0.463662	0.304917	4543.07	4816.15	4269.98	0.886596	-0.173652	0.220652	0.668898	0.314566	0.301582
VC0461_-_hypothetical_protein	759.256	757.206	761.306	1.00541	0.00778979	0.891164	1	0.170322	0.0840624	1760.91	1536.63	1985.18	1.29191	0.369504	0.216623	0.381945	0.150358	0.0871796	1645.31	1507.31	1783.3	1.1831	0.242577	0.272293	0.383117	0.0825421	0.0607956	3796.53	3962.62	3630.44	0.916173	-0.126308	0.422395	0.856492	0.0909524	0.0381994
VC0462_-_twitching_motility_protein_PilT	803.566	742.418	864.713	1.16473	0.21999	0.153119	1	1.60594	1.76528	1415.76	1508.74	1322.77	0.876737	-0.189784	0.910691	0.953267	2.22027	0.235727	1577.1	1712.83	1441.37	0.841517	-0.248936	0.102967	0.175334	1.86211	0.281586	2786.92	2639.05	2934.78	1.11206	0.153233	0.369721	0.819353	0.208284	0.387719
VC0463_-_twitching_motility_protein_PilT	1629.77	1520.3	1739.24	1.14401	0.194098	0.20604	1	1.17092	2.3265	2552.13	3088.78	2015.47	0.652512	-0.615924	0.100622	0.224352	2.06094	0.271612	2903.99	3445.51	2362.47	0.685666	-0.544422	0.00151546	0.00471787	2.92776	0.145837	4415.47	4020.78	4810.17	1.19633	0.258613	0.0935855	0.435815	0.314958	0.276657
VC0464_-_LuxR_family_transcriptional_regulator	858.126	783.54	932.713	1.19038	0.251426	0.204609	1	0.520823	0.475075	1206.09	1591.04	821.137	0.5161	-0.954278	0.00315938	0.0153382	1.15384	0.0522176	1400.18	1846.99	953.367	0.516174	-0.954071	3.86636e-07	2.90089e-06	0.710896	0.317915	1789.85	1638.6	1941.11	1.18461	0.244413	0.0810855	0.400166	0.0781524	0.705261
VC0465_-_tyrosyl-tRNA_synthetase	145.485	135.707	155.264	1.14412	0.194233	0.553167	1	0.12572	0.0299879	254.619	275.081	234.157	0.85123	-0.23238	0.323368	0.501599	0.126779	0.236869	270.516	307.369	233.663	0.760204	-0.395542	0.0715263	0.129953	0.0346445	0.174105	471.461	467.236	475.687	1.01809	0.0258613	0.824034	0.97883	0.244753	0.207748
VC0466_-_Holliday_junction_resolvase-like_protein	228.185	212.884	243.486	1.14375	0.193775	0.48619	1	0.26036	0.620486	471.812	431.924	511.701	1.1847	0.244523	0.412091	0.587252	0.264768	0.0570112	489.106	482.097	496.115	1.02908	0.0413496	0.909333	0.943381	0.56211	0.375265	1015.58	1021.12	1010.03	0.989136	-0.0157585	0.754762	0.965157	0.0352327	0.364183
VC0467_-_hypothetical_protein	1065.91	1076.39	1055.44	0.980537	-0.0283563	0.937292	1	0.749394	0.171577	1780.08	2185.76	1374.41	0.628802	-0.669323	0.0471526	0.129079	1.1619	0.112657	1751.13	2089.73	1412.52	0.675936	-0.565041	0.00180921	0.00548704	0.260655	0.150466	2809	2742.26	2875.74	1.04867	0.0685672	0.817496	0.97883	0.145254	0.228495
VC0468_-_glutathione_synthetase	1571.62	1481.59	1661.66	1.12154	0.16548	0.341945	1	0.82593	1.22479	2983.44	3008.89	2957.99	0.983084	-0.0246137	0.844856	0.915475	0.995582	0.526587	3110.1	3291.18	2929.01	0.889957	-0.168192	0.24651	0.353169	1.27768	0.213585	5931.98	5901.01	5962.95	1.0105	0.0150641	0.900338	0.995672	0.485563	0.231543
VC0469_-_16S_ribosomal_RNA_methyltransferase_RsmE	518.757	542.52	494.995	0.912399	-0.132263	0.432438	1	0.427369	1.47319	1266.73	1100.56	1432.91	1.30198	0.380712	0.237707	0.406375	0.3011	0.239322	1121.12	979.57	1262.67	1.289	0.366251	0.0581332	0.108465	1.25415	1.04658	2714.94	2859.63	2570.25	0.898806	-0.153919	0.206588	0.649425	0.202518	0.749371
VC0470_-_extracellular_deoxyribonuclease	245.747	221.666	269.829	1.21728	0.283661	0.194172	1	0.198486	1.19711	493.69	449.883	537.498	1.19475	0.256708	0.344035	0.520005	0.226862	0.282278	554.923	534.469	575.378	1.07654	0.106402	0.834532	0.892761	1.01961	0.501499	1122.04	1072.85	1171.24	1.09171	0.12659	0.571831	0.910047	0.230957	0.476286
VC0471_-_hypothetical_protein	116.884	118.194	115.574	0.977831	-0.0323432	0.855397	1	1.1203	0.792876	211.134	240.13	182.139	0.758501	-0.398778	0.319073	0.498523	1.35356	1.37195	194.06	228.897	159.223	0.695609	-0.523651	0.0194834	0.0430634	0.989904	0.574398	344.01	363.908	324.111	0.890639	-0.167087	0.564522	0.909375	1.92194	0.666727
VC0472_-_S-adenosylmethionine_synthetase	2110.97	1939.28	2282.65	1.17706	0.235184	0.401053	1	0.109298	0.0932974	4467.38	3931.24	5003.52	1.27276	0.347958	0.377963	0.557884	0.0827166	0.665307	4556.24	4519.38	4593.1	1.01631	0.023344	0.9122	0.94585	0.0918406	0.424088	9671.55	9991.32	9351.78	0.93599	-0.0954346	0.746493	0.963366	0.645114	0.413192
VC0473_-_transketolase	6077.6	6067.24	6087.95	1.00341	0.00491615	0.956777	1	0.13026	0.0057747	12409.2	12298.6	12519.8	1.01798	0.0257135	0.8805	0.935164	0.106649	0.520083	11866.5	12051.5	11681.5	0.969298	-0.0449872	0.745685	0.824078	0.00487852	0.29596	24387.6	24990.8	23784.3	0.951721	-0.0713889	0.630409	0.927606	0.558664	0.319522
VC0474_-_iron-regulated_virulence_regulatory_protein_IrgB	58.5127	60.8701	56.1553	0.922543	-0.116312	0.698253	1	0.0578773	0.00131831	144.628	123.504	165.752	1.34208	0.42447	0.207289	0.371454	0.056418	0.913705	131.386	111.161	151.61	1.36387	0.447707	0.057644	0.10776	0.000446091	0.327056	319.863	331.067	308.659	0.932316	-0.10111	0.82465	0.97883	0.850941	0.271794
VC0475_-_enterobactin_receptor_protein	128.468	124.521	132.415	1.0634	0.0886811	0.631193	1	0.326394	0.396012	277.71	252.789	302.631	1.19717	0.259622	0.356081	0.53268	0.332087	4.77549	342.691	262.2	423.182	1.61397	0.690612	0.00170131	0.00519637	0.271931	0.846221	733.161	604.808	861.515	1.42444	0.510398	0.000699176	0.0106357	3.069	0.784028
VC0476_-_erythrose_4-phosphate_dehydrogenase	1884.58	1900.99	1868.16	0.98273	-0.0251329	0.727125	1	0.36817	0.32296	3492.5	3852.28	3132.72	0.813211	-0.298298	0.166956	0.319813	0.39168	0.230091	3517.2	3698.1	3336.31	0.902169	-0.14853	0.472844	0.583942	0.358704	0.390879	6523.12	6254.67	6791.56	1.08584	0.11881	0.39906	0.840744	0.299284	0.427356
VC0477_pgk_phosphoglycerate_kinase	3565.85	3651.11	3480.59	0.953297	-0.0690022	0.667952	1	0.332916	0.334394	9693.66	7398.82	11988.5	1.62033	0.696283	0.0429642	0.119504	0.159512	0.334131	8867.88	6891.54	10844.2	1.57355	0.654026	0.000975793	0.00322411	0.222076	0.920045	23003.5	23932.1	22075	0.922403	-0.116531	0.31074	0.776075	0.277238	0.549315
VC0478_-_fructose-bisphosphate_aldolase	10192.8	10481.8	9903.76	0.944856	-0.0818329	0.642045	1	0.243755	0.203451	20501	21243.1	19758.9	0.930136	-0.104487	0.508293	0.671549	0.216823	0.068568	18992.7	19600.8	18384.7	0.937955	-0.0924088	0.432464	0.546618	0.207223	1.39701	38430	39433.4	37426.6	0.949107	-0.0753573	0.327753	0.786242	0.0681216	1.38105
VC0479_-_hypothetical_protein	146.556	155.287	137.826	0.887557	-0.172089	0.757464	1	0.87641	0.0871111	469.245	315.391	623.1	1.97565	0.982325	0.000493202	0.00335049	0.463691	1.15739	444.673	272.89	616.456	2.25899	1.17568	5.78453e-07	4.23362e-06	0.0508603	0.570044	1249.44	1244.01	1254.86	1.00872	0.0125284	0.955576	1	0.71202	0.327671
VC0480_-_hypothetical_protein	1568.14	1503.72	1632.55	1.08567	0.11859	0.516595	1	0.288081	0.432529	3834.9	3052.32	4617.47	1.51277	0.597196	0.0424932	0.118829	0.221869	1.06903	3625.47	3232.84	4018.1	1.2429	0.31371	0.171742	0.264569	0.344616	1.20268	8699.34	9219.79	8178.88	0.8871	-0.172831	0.198871	0.639026	0.903339	0.846788
VC0481_-_LysE/YggA_family_protein	693.377	695.78	690.973	0.993092	-0.0100011	0.99279	1	0.80816	4.20189	1543.32	1413.06	1673.59	1.18437	0.244124	0.254659	0.427259	0.724329	8.37358	1482.73	1368.59	1596.86	1.16679	0.222542	0.344098	0.46018	3.70045	6.21202	3293.16	3336.64	3249.69	0.973942	-0.0380924	0.288424	0.74936	7.37156	5.21244
VC0482_-_chromosome_replication_initiation_inhibitor_protein	251.836	258.016	245.655	0.952093	-0.0708253	0.948188	1	0.981859	0.196293	468	524.051	411.949	0.786085	-0.347243	0.391749	0.570847	1.20796	0.179665	439.596	486.428	392.764	0.807445	-0.308565	0.116179	0.193096	0.258369	0.155398	811.033	822.498	799.569	0.972124	-0.0407884	0.933326	0.997565	0.27116	0.169597
VC0483_-_hypothetical_protein	1526.52	1482.16	1570.87	1.05985	0.0838571	0.901068	1	0.340522	0.244843	4264.07	3003.48	5524.66	1.83942	0.879249	0.00878563	0.034775	0.15656	2.1009	4351.66	3108.93	5594.39	1.79946	0.847564	4.4437e-05	0.000210465	0.110928	1.72363	11205.3	11020.6	11389.9	1.03351	0.0475536	0.962466	1	1.22396	1.14922
VC0484_-_hypothetical_protein	86.3424	81.447	91.2378	1.12021	0.16377	0.819866	1	2.92535	1.45482	178.565	164.685	192.446	1.16857	0.224745	0.86916	0.92878	2.74914	0.604065	187.725	180.542	194.909	1.07958	0.110466	0.418438	0.534449	1.30434	0.0427667	390.559	384.303	396.815	1.03256	0.0462233	0.662267	0.936542	0.567472	0.0429003
VC0485_-_pyruvate_kinase	3668.99	3576.31	3761.67	1.05183	0.0729	0.942115	1	0.700481	0.0224466	11124.9	7243.96	15005.9	2.07151	1.05068	0.00203397	0.0108525	0.277897	0.541264	10649.8	7446.18	13853.3	1.86046	0.89566	3.1338e-06	1.93876e-05	0.00845289	0.46734	29082.6	29959	28206.2	0.941493	-0.0869779	0.667673	0.939052	0.389614	0.297543
VC0486_-_DeoR_family_transcriptional_regulator	448.751	440.648	456.854	1.03678	0.0521086	0.972931	1	1.39926	1.3895	1293.16	892.232	1694.09	1.89871	0.925021	0.0135075	0.0484249	0.646022	10.896	1160.83	903.981	1417.67	1.56826	0.649161	0.00548649	0.0144776	0.85287	6.22276	3133.5	3382.01	2885	0.853044	-0.229308	0.0664043	0.350234	7.6708	3.77575
VC0487_-_glucosamine--fructose-6-phosphate_aminotransferase	1737.28	1804.67	1669.89	0.925316	-0.111982	0.479743	1	1.86827	0.552784	3006.4	3653.14	2359.66	0.645926	-0.630559	0.00385728	0.0179345	2.42111	0.635958	2421.47	3304.79	1538.14	0.465428	-1.10337	1.50647e-10	2.02903e-09	1.01428	0.862065	3922.02	4712.89	3131.14	0.664378	-0.589924	2.18551e-05	0.000572812	1.52281	1.29584
VC0488_-_ABC_transporter_substrate-binding_protein	882.198	864.913	899.482	1.03997	0.0565389	0.391025	1	2.05857	1.65573	1237.11	1757.86	716.348	0.407511	-1.29509	6.80317e-05	0.000637427	4.3947	0.646949	1214.66	1781.61	647.714	0.363556	-1.45975	1.83326e-15	4.28387e-14	3.19392	0.6603	1374.85	1431.2	1318.51	0.921258	-0.118323	0.851211	0.98108	2.07685	1.71831
VC0489_-_hemolysin	82.202	89.2748	75.1292	0.841549	-0.24888	0.454934	1	0.303807	0.138524	147.492	181.215	113.769	0.627814	-0.671591	0.0481678	0.130881	0.37962	0.0490722	129.629	148.694	110.564	0.743565	-0.427468	0.0814869	0.144795	0.160488	0.816926	226.118	227.122	225.114	0.991159	-0.0128116	0.692627	0.947863	0.0865076	0.96598
VC0490_-_hypothetical_protein	9982.02	10624.8	9339.26	0.879008	-0.186053	0.497557	1	0.228174	2.77685	20473.3	21534.9	19411.7	0.90141	-0.149744	0.488737	0.656918	0.194147	1.42421	19080.3	18477.3	19683.2	1.06526	0.0912115	0.879944	0.924365	2.90567	1.29194	39394.8	38714.1	40075.5	1.03517	0.0498623	0.980464	1	1.40889	1.28006
VC0491_-_hypothetical_protein	1774.57	1828	1721.14	0.941544	-0.0869002	0.630564	1	1.67715	2.65042	4551.33	3700.89	5401.78	1.45959	0.545562	0.17954	0.337257	0.969505	1.35516	4561.87	3405.48	5718.26	1.67913	0.747718	0.000657016	0.00228161	1.56578	1.82915	11209	10776.2	11641.8	1.08033	0.111472	0.734701	0.95909	0.881713	1.31453
VC0492_-_hypothetical_protein	7127.78	7509.68	6745.88	0.898291	-0.154745	0.590868	1	0.0779145	0.577738	17237.2	15226	19248.5	1.26419	0.33821	0.288836	0.463356	0.0438646	1.86607	16488.8	13351.9	19625.8	1.46989	0.555711	0.0059132	0.0153942	0.413225	0.417109	39180.2	38406.4	39954	1.04029	0.0569924	0.837727	0.980064	1.44067	0.290744
VC0493_-_hypothetical_protein	1211.03	1619.26	802.8	0.495783	-1.01222	0.000104439	0.0144685	1.16309	0.0200789	3521.51	3287.36	3755.67	1.14246	0.192143	0.519246	0.677482	0.617082	5.64857	2321.82	1589.04	3054.61	1.92229	0.942829	3.22372e-06	1.98804e-05	0.0172174	3.26698	6862.62	7507.38	6217.87	0.828235	-0.271888	0.207278	0.649985	6.13578	1.62035
VC0494_-_hypothetical_protein	98.4725	100.744	96.2005	0.954896	-0.0665839	0.731158	1	1.09421	1.02412	189.452	204.246	174.657	0.855131	-0.225783	0.363743	0.541427	1.1388	0.279647	185.042	190.319	179.766	0.94455	-0.0823006	0.708171	0.792634	1.05086	0.0729444	357.344	348.68	366.008	1.0497	0.069973	0.608424	0.922674	0.324396	0.0871298
VC0495_-_hypothetical_protein	42.6532	43.5303	41.7762	0.959703	-0.0593394	0.80161	1	0.17525	0.000909264	72.8054	88.2648	57.3461	0.649705	-0.622144	0.0468719	0.128401	0.189562	0.561534	68.7354	82.7001	54.7707	0.662281	-0.594485	0.0170274	0.0383562	0.001314	0.154216	113.042	114.562	111.523	0.973472	-0.0387889	0.920532	0.99734	0.791205	0.189467
VC0496_-_hypothetical_protein	52.6525	54.3286	50.9763	0.938296	-0.0918845	0.645209	1	0.03682	0.355786	94.3101	110.223	78.3973	0.711261	-0.491549	0.152551	0.299617	0.0508507	0.0642145	95.0271	100.902	89.1524	0.883557	-0.178605	0.542079	0.647817	0.37711	0.0164489	168.971	156.431	181.512	1.16034	0.214541	0.270849	0.733674	0.0612053	0.022787
VC0497_-_transcriptional_regulator	83.2293	75.6768	90.7819	1.1996	0.262554	0.292626	1	0.0472162	0.126559	117.462	153.552	81.372	0.529933	-0.916119	0.0058189	0.0246953	0.0845556	0.0272962	137.82	179.751	95.8887	0.533451	-0.906571	8.94561e-05	0.000391648	0.161386	0.614426	178.791	162.375	195.207	1.2022	0.265681	0.0933711	0.435815	0.0294989	0.963471
VC0498_-_ribonuclease_H	31.5306	28.8139	34.2472	1.18857	0.249221	0.169795	1	0.934649	0.844218	51.7127	58.546	44.8794	0.766567	-0.383516	0.546822	0.701198	1.10469	0.155974	58.7244	67.8278	49.621	0.731573	-0.450926	0.04165	0.0817614	0.884613	0.291698	95.2875	89.5521	101.023	1.12809	0.173885	0.305999	0.772192	0.158522	0.336996
VC0502_-_type_IV_pilin	773.046	814.827	731.265	0.897448	-0.1561	0.653382	1	0.0347093	0.225753	2032.07	1653.06	2411.07	1.45855	0.544533	0.0780394	0.186401	0.029468	1.52982	1881.14	1447.79	2314.48	1.59863	0.676838	0.00177644	0.00539186	0.162909	0.0139876	4761.3	4810.63	4711.97	0.979492	-0.0298951	0.808373	0.97883	1.11281	0.00687763
VC0503_-_hypothetical_protein	927.635	923.213	932.057	1.00958	0.0137544	0.916861	1	0.0370606	0.00867366	1493.63	1873.01	1114.26	0.594903	-0.749273	0.0110674	0.0416801	0.0797817	0.00506711	1563.93	1845.11	1282.75	0.695218	-0.524463	0.00587579	0.0153191	0.0131571	0.0979758	2417.67	2223.79	2611.55	1.17437	0.231884	0.116954	0.497887	0.00427087	0.157404
VC0504_-_hypothetical_protein	26.0061	27.5569	24.4553	0.887447	-0.172267	0.591454	1	0.0659401	0.206839	39.7551	55.8651	23.6451	0.423253	-1.24041	0.000758764	0.00480922	0.0661122	0.100826	38.2997	48.4309	28.1685	0.581622	-0.781845	0.0026253	0.00754335	0.23964	0.465294	52.2776	47.1868	57.3684	1.21577	0.281875	0.226268	0.677086	0.150961	0.572148
VC0505_-_hypothetical_protein	5.29997	7.01722	3.58272	0.510561	-0.969844	0.0667177	1	0.360511	0.147585	11.0062	14.2447	7.76762	0.545298	-0.874884	0.114212	0.244363	0.3678	0.211478	6.74576	7.09215	6.39938	0.902318	-0.148292	0.878414	0.923406	0.147324	0.0232199	14.2675	15.5047	13.0303	0.840409	-0.250836	0.474916	0.877238	0.26648	0.024895
VC0506_-_hypothetical_protein	20.2934	20.7095	19.8773	0.959816	-0.0591706	0.788101	1	0.361584	0.248099	34.3749	42.027	26.7229	0.635852	-0.653237	0.117646	0.24978	0.400368	0.0926331	34.3304	39.3349	29.3258	0.745543	-0.423636	0.192272	0.288854	0.254019	0.216469	56.5246	53.3579	59.6914	1.1187	0.161819	0.466685	0.875826	0.122649	0.227585
VC0507_-_hypothetical_protein	1.98602	1.36111	2.61093	1.91823	0.939778	0.468128	1	0.024505	0.135158	2.94157	2.76127	3.12186	1.13059	0.177071	1	1	0.0248811	0.96733	2.95445	5.16901	0.739882	0.143138	-2.80452	0.00190527	0.00569789	0.135091	0.334143	3.87657	6.24451	1.50863	0.241593	-2.04935	0.0115489	0.102513	0.990334	0.33484
VC0508_-_hypothetical_protein	5.78005	6.47758	5.08251	0.784631	-0.349914	0.5534	1	0.229323	0.382384	12.0128	13.1409	10.8846	0.828303	-0.271769	0.559769	0.710984	0.231076	0.261979	9.92339	10.0742	9.77255	0.970054	-0.0438636	0.70807	0.792634	0.3891	0.0033879	20.8165	21.7367	19.8963	0.915332	-0.127633	0.727442	0.957468	0.289229	0.00380961
VC0509_-_hypothetical_protein	6.7671	6.84063	6.69357	0.978502	-0.0313532	0.891126	1	0.0588915	0.225909	13.6772	13.864	13.4903	0.973049	-0.0394164	0.750803	0.853795	0.0538009	0.0126633	12.4207	13.2552	11.5862	0.874091	-0.194144	0.646899	0.742842	0.227327	0.216013	25.2631	26.9301	23.5961	0.8762	-0.190669	0.539492	0.90353	0.0173458	0.222615
VC0510_-_DNA_repair_protein_RadC-like_protein	4.54721	3.6249	5.46952	1.50887	0.59347	0.243439	1	0.0104062	0.58601	12.2367	7.34948	17.1238	2.32994	1.22029	0.0341299	0.101293	0.0094176	0.0210074	14.3348	10.8429	17.8266	1.64407	0.717275	0.149957	0.237396	0.596015	0.0394256	35.2351	34.1811	36.2891	1.06167	0.0863342	0.845979	0.980627	0.020156	0.0348143
VC0511_-_hypothetical_protein	0.277208	0	0.554415	Inf	Inf	0.667425	1	0	0.146759	0.484947	0	0.969894	Inf	Inf	0.692145	0.814676	0	0.296387	0.98147	1.09742	0.865525	0.788694	-0.342462	0.703456	0.789046	0.146458	0.0407897	1.85138	1.93994	1.76281	0.908691	-0.138138	1	1	0.302235	0.0415163
VC0512_-_methyl-accepting_chemotaxis_protein	14.4094	18.242	10.5768	0.579805	-0.78636	0.0416322	1	0.64412	0.141674	31.1136	37.0671	25.1602	0.678774	-0.558996	0.292642	0.467545	0.659348	0.211804	21.4487	20.9292	21.9682	1.04964	0.0698988	0.734358	0.81481	0.146889	0.0508652	47.4898	50.2493	44.7302	0.890165	-0.167856	0.555436	0.909269	0.287899	0.0537471
VC0513_-_AraC_family_transcriptional_regulator	5.83094	8.30503	3.35686	0.404197	-1.30687	0.0469232	1	1.07954	0.118448	12.1106	16.9032	7.31803	0.432938	-1.20777	0.0831952	0.195466	1.10677	1.11182	5.4401	6.64151	4.2387	0.638214	-0.647889	0.19749	0.295051	0.116085	0.00607156	11.6339	14.6389	8.6288	0.589442	-0.762579	0.0750839	0.381033	1.66519	0.00546059
VC0514_-_methyl-accepting_chemotaxis_protein	15.6367	15.5899	15.6834	1.006	0.00862523	0.871461	1	0.198796	0.0114892	32.0224	31.6598	32.3851	1.02291	0.0326761	0.86488	0.926247	0.21281	0.99588	29.3204	31.0498	27.591	0.888603	-0.170389	0.482894	0.593707	0.0132679	0.163951	60.4452	64.7075	56.1829	0.86826	-0.203802	0.4678	0.875826	1.08292	0.171203
VC0515_-_hypothetical_protein	9.65515	11.8708	7.43951	0.626707	-0.674136	0.390293	1	2.80265	0.000611338	18.1023	24.1916	12.013	0.496575	-1.00992	0.237284	0.406009	2.88827	0.435325	12.0259	14.7277	9.3241	0.6331	-0.659495	0.106555	0.180178	0.000899555	0.25731	21.4969	24.0066	18.9873	0.79092	-0.338396	0.492873	0.889526	0.645494	0.266606
VC0516_-_phage_integrase	799.599	904.978	694.219	0.767111	-0.382493	0.155414	1	0.233526	0.101252	1789.7	1836.51	1742.89	0.949027	-0.0754789	0.856774	0.921356	0.21907	0.17392	1547.67	1374.47	1720.88	1.25204	0.324275	0.116346	0.193197	0.114571	0.14798	3490.82	3477.87	3503.77	1.00745	0.0107059	0.931272	0.997565	0.163559	0.141975
VC0517_-_RNA_polymerase_sigma_factor_RpoD	7813.19	7944.06	7682.31	0.96705	-0.0483369	0.659156	1	1.35167	0.936708	23895	16082.8	31707.2	1.9715	0.979291	0.00275219	0.0138646	0.5452	0.688093	22362.6	15201.3	29523.9	1.9422	0.957691	7.85725e-07	5.57189e-06	0.435157	0.593538	61682.4	63260.2	60104.7	0.950119	-0.0738201	0.412035	0.85151	0.364525	0.311699
VC0518_dnaG_DNA_primase	1453.07	1535.05	1371.1	0.893195	-0.162953	0.354303	1	0.774204	1.48269	3334.01	3109.63	3558.39	1.14431	0.194483	0.80412	0.8924	0.557753	0.259007	2994.91	2712.47	3277.36	1.20826	0.272926	0.151173	0.238918	1.32911	0.163039	6887.15	7101.48	6672.82	0.939638	-0.0898227	0.59293	0.917628	0.235007	0.149208
VC0519_-_hypothetical_protein	4660.6	4552.63	4768.57	1.04743	0.0668566	0.751398	1	3.40566	2.54902	14085.6	9206.35	18964.9	2.05998	1.04263	0.00398137	0.0183636	1.43756	1.13852	13258.9	9432.32	17085.5	1.81138	0.857091	7.66337e-06	4.34594e-05	1.20777	1.10129	36311.2	37838.1	34784.3	0.919292	-0.121406	0.220483	0.668898	0.655456	0.628896
VC0520_rpsU_30S_ribosomal_protein_S21	3649.96	3300.25	3999.68	1.21193	0.277309	0.547821	1	2.20855	5.11687	8900.19	6676.61	11123.8	1.66608	0.736457	0.0611926	0.155854	1.4356	0.564946	9383.28	7910.21	10856.3	1.37245	0.45675	0.0235292	0.0506773	2.97909	1.10154	22147.8	22194.2	22101.4	0.995817	-0.00604805	0.68775	0.947098	0.334313	0.822191
VC0521_gcp_DNA-binding/iron_metalloprotein/AP_endonuclease	1391.51	1358.8	1424.21	1.04814	0.0678267	0.737072	1	0.0905211	0.0201485	2251.47	2756.78	1746.16	0.633405	-0.658801	0.0269045	0.0834234	0.16429	0.0823412	2303.36	2819.47	1787.26	0.6339	-0.657674	0.000247943	0.000957941	0.0334454	0.322563	3561.16	3484.18	3638.14	1.04419	0.0623823	0.804577	0.97883	0.102679	0.49328
VC0522_-_beta-ketoadipate_enol-lactone_hydrolase	1440.63	1409.12	1472.14	1.04472	0.0631167	0.80471	1	0.058301	0.0361932	2282.04	2857.93	1706.15	0.596988	-0.744226	0.00853189	0.0340186	0.0940132	0.0211722	2163.69	2914.08	1413.3	0.484989	-1.04397	5.304e-09	5.50113e-08	0.0525859	0.15215	3141.06	3404.98	2877.13	0.844977	-0.243016	0.0784878	0.389703	0.0351904	0.266986
VC0523_-_glycerol-3-phosphate_acyltransferase_PlsY	1260.67	1212.73	1308.62	1.07908	0.109798	0.654275	1	0.124474	0.25087	2213.43	2459.25	1967.61	0.800086	-0.321773	0.221864	0.387837	0.157049	0.0949097	2205.36	2591.19	1819.53	0.7022	-0.510045	0.00320516	0.00898325	0.344232	0.202642	3815.27	3926.42	3704.12	0.943382	-0.0840859	0.46164	0.873939	0.108614	0.255572
VC0524_-_dihydroneopterin_aldolase_FolB	403.263	392.632	413.893	1.05415	0.0760818	0.607718	1	0.578875	0.987732	955.726	797.169	1114.28	1.3978	0.483159	0.0797402	0.188532	0.457676	0.15093	985.73	819.756	1151.7	1.40494	0.490504	0.0243331	0.0520618	0.717828	0.668165	2284.39	2224.33	2344.45	1.054	0.0758816	0.578243	0.913514	0.127212	0.513977
VC0525_-_2-amino-4-hydroxy-6-hydroxymethyldihydropteridine_pyrophosphokinase	553.207	554.081	552.333	0.996845	-0.00455861	0.93242	1	0.437654	0.458505	1174.44	1124.69	1224.18	1.08846	0.122289	0.621975	0.762288	0.430196	0.101019	1135.14	1093.7	1176.57	1.07577	0.10537	0.638881	0.736688	0.450699	0.0661145	2419.45	2443.64	2395.26	0.9802	-0.0288515	0.898406	0.995406	0.111256	0.0511488
VC0526_uppP_UDP_pyrophosphate_phosphatase	436.781	439.266	434.296	0.988686	-0.0164158	0.7264	1	2.61353	1.34078	1284.54	889.157	1679.93	1.88935	0.91789	0.0147548	0.051562	1.17928	0.0301188	1257.98	859.33	1656.64	1.92783	0.946975	2.13941e-05	0.000108622	0.678413	0.936274	3362.5	3352.58	3372.43	1.00592	0.008518	0.831858	0.979618	0.00920115	0.566977
VC0527_ftsB_cell_division_protein_FtsB	353.463	342.915	364.011	1.06152	0.0861328	0.849343	1	0.495367	1.3882	920.939	694.813	1147.06	1.6509	0.723251	0.0383219	0.109875	0.274217	0.937399	873.523	720.269	1026.78	1.42555	0.511515	0.0230518	0.0497872	0.93391	1.00514	2189.58	2288.41	2090.76	0.913631	-0.130316	0.374924	0.824917	0.629818	0.759224
VC0528_ispD_2-C-methyl-D-erythritol_4-phosphate_cytidylyltransferase	583.056	553.588	612.524	1.10646	0.145954	0.773715	1	0.455665	0.152202	1198.7	1121.65	1275.75	1.13739	0.185723	0.827937	0.907286	0.398739	0.427484	1170.55	1212.34	1128.77	0.931064	-0.103047	0.670258	0.761996	0.13647	0.140097	2422.66	2547.14	2298.17	0.902255	-0.148392	0.465024	0.875602	0.467119	0.14802
VC0529_ispF_2-C-methyl-D-erythritol_2,4-cyclodiphosphate_synthase	395.088	383.369	406.807	1.06114	0.0856123	0.819347	1	0.18276	0.0333278	843.579	777.188	909.969	1.17085	0.227555	0.573469	0.722002	0.145051	0.729775	777.832	805.241	750.423	0.931923	-0.101717	0.532394	0.638379	0.0273692	0.197229	1671.86	1815.91	1527.82	0.841353	-0.249217	0.0924272	0.43405	0.725336	0.186947
VC0530_truD_tRNA_pseudouridine_synthase_D	686.909	630.086	743.731	1.18036	0.239232	0.358558	1	0.0414229	0.154709	1818.55	1277.54	2359.57	1.84696	0.885156	0.00655697	0.0272026	0.0173914	1.13166	1770.4	1472.52	2068.28	1.40458	0.490144	0.026121	0.0551102	0.107102	0.283438	4459.33	4707.69	4210.97	0.894488	-0.160866	0.231429	0.683883	0.728614	0.203401
VC0531_surE_stationary_phase_survival_protein_SurE	796.283	779.721	812.846	1.04248	0.0600237	0.804653	1	0.0262536	0.182944	1949	1581.63	2316.37	1.46455	0.550455	0.0816374	0.192388	0.0224007	0.582333	1888.02	1609.44	2166.6	1.34618	0.428876	0.0484798	0.093188	0.145036	0.459546	4516.78	4622.43	4411.13	0.954288	-0.0675033	0.543366	0.9046	0.424951	0.353562
VC0532_pcm_protein-L-isoaspartate_O-methyltransferase	866.715	871.05	862.381	0.990048	-0.0144294	0.965436	1	0.0975616	0.26467	1905.84	1767.28	2044.4	1.15681	0.210148	0.499268	0.664606	0.0970632	0.0338737	1825.38	1707.64	1943.13	1.1379	0.186378	0.442012	0.556212	0.25785	0.0774963	4018.3	4080.49	3956.11	0.969517	-0.0446614	0.752877	0.965091	0.0367317	0.0753502
VC0533_-_lipoprotein_NlpD	26535.1	24904.4	28165.7	1.13096	0.177543	0.335162	1	0.435486	0.504148	38595.7	50565.5	26625.8	0.526562	-0.925325	0.000433284	0.00299829	0.946725	0.618326	47003.7	55765.6	38241.8	0.685759	-0.544225	0.00138085	0.0043547	0.64515	1.55886	65484.9	53107.5	77862.2	1.46612	0.552008	6.15135e-06	0.000207703	0.766919	3.31833
VC0534_-_RNA_polymerase_sigma-38_factor	16460.1	15401.6	17518.7	1.13746	0.185813	0.253204	1	1.65687	1.15719	19950.7	31302	8599.47	0.274726	-1.86394	5.75721e-13	3.28415e-11	5.07004	0.00952805	23504.2	34697.4	12310.9	0.354808	-1.49489	9.27486e-20	3.4264e-18	2.2756	1.47411	21112.7	17161.1	25064.3	1.46053	0.546489	5.6159e-06	0.000192779	0.0186006	6.87834
VC0535_-_DNA_mismatch_repair_protein_MutS	780.962	820.436	741.488	0.903773	-0.145968	0.570402	1	0.126361	0.194071	1692.02	1664.44	1719.6	1.03314	0.0470354	0.939279	0.972235	0.122528	0.977795	1420.79	1467.49	1374.09	0.936355	-0.0948722	0.672556	0.763713	0.205983	0.331611	3115.63	3433.46	2797.8	0.814864	-0.29537	0.0939071	0.435815	1.20439	0.313044
VC0536_-_hypothetical_protein	4.61583	3.67103	5.56063	1.51473	0.599065	0.383677	1	0.145813	1.70593	8.31677	7.46134	9.17219	1.2293	0.297833	0.498192	0.66365	0.151618	0.00726494	10.2502	11.014	9.48646	0.86131	-0.215396	1	1	1.70276	0.247368	18.8095	18.3086	19.3104	1.05472	0.0768608	0.65675	0.935237	0.00876159	0.24891
VC0537_cysM_cysteine_synthase_B	448.911	452.844	444.978	0.982629	-0.0252808	1	1	0.40042	0.148204	993.397	919.25	1067.54	1.16132	0.215765	0.393054	0.571464	0.369923	0.0790409	900.071	880.955	919.188	1.0434	0.0612909	0.855291	0.906716	0.151499	0.69079	2000.7	2130.36	1871.04	0.878274	-0.187258	0.176665	0.60806	0.0637025	0.564626
VC0538_-_thiosulfate_ABC_transporter_substrate-binding_protein	275.102	271.153	279.051	1.02913	0.0414237	0.602197	1	0.655344	0.381042	1353.67	550.596	2156.75	3.91712	1.96979	1.43125e-10	5.00162e-09	0.123178	36.9857	1129.72	552.565	1706.87	3.08899	1.62714	9.78543e-12	1.53055e-10	0.114575	14.1438	3883.61	4292.94	3474.28	0.809302	-0.30525	0.000762459	0.0114192	18.6172	5.78186
VC0539_-_sulfate_ABC_transporter_permease	194.745	206.717	182.773	0.884171	-0.177602	0.551497	1	0.64344	0.115605	573.234	419.608	726.861	1.73224	0.792637	0.00344734	0.0163876	0.375461	14.0711	501.027	361.772	640.281	1.76985	0.823624	0.000583007	0.0020559	0.0729985	4.99888	1375.45	1447.67	1303.22	0.900221	-0.151649	0.0537354	0.304736	9.77283	3.12979
VC0540_-_sulfate_ABC_transporter_permease	129.217	134.311	124.122	0.924137	-0.113821	0.590403	1	0.354687	0.249076	347.368	272.355	422.38	1.55084	0.633053	0.0345589	0.102295	0.231699	9.22079	312.125	245.629	378.621	1.54144	0.624276	0.0110447	0.0265938	0.177451	3.06239	806.113	841.613	770.613	0.915638	-0.127151	0.121506	0.506708	6.87877	2.14035
VC0541_-_sulfate_ABC_transporter_ATP-binding_protein	378.956	370.786	387.126	1.04407	0.0622186	0.619939	1	0.228028	0.741019	1143.21	752.471	1533.96	2.03856	1.02755	0.000514207	0.00346286	0.116792	7.87202	1031.85	766.33	1297.38	1.69297	0.759559	0.0016241	0.00500786	0.428944	2.64885	2849.2	3057.18	2641.21	0.863935	-0.211005	0.041357	0.258748	5.05015	1.59974
VC0542_-_CinA-like_protein	323.441	479.634	167.247	0.348698	-1.51995	2.37415e-06	0.000438539	35.1095	0.0122591	758.842	977.807	539.876	0.55213	-0.856921	0.241154	0.410099	27.806	0.152485	432.121	331.117	533.125	1.61008	0.687133	0.00262887	0.00754804	0.0283584	0.0828374	1081.58	1077.77	1085.38	1.00705	0.0101408	0.850025	0.98074	0.312178	0.0602683
VC0543_recA_recombinase_A	6946.79	7009.77	6883.8	0.982031	-0.0261602	0.825628	1	0.335979	0.0589385	15816.4	14205.7	17427	1.22676	0.294854	0.45697	0.629092	0.237324	0.153254	15024.9	13625.5	16424.4	1.20541	0.269527	0.142683	0.227765	0.0412847	0.194162	34113	34789.3	33436.7	0.961121	-0.0572095	0.765932	0.965989	0.170198	0.1433
VC0544_recX_recombination_regulator_RecX	106.487	102.774	110.201	1.07227	0.100671	0.726845	1	0.0392584	0.0322251	226.676	208.391	244.961	1.17549	0.233262	0.557791	0.709294	0.0284707	0.609443	227.503	218.174	236.832	1.08552	0.118385	0.665571	0.758668	0.0345035	0.0471811	485.633	489.083	482.184	0.985894	-0.0204957	0.987558	1	0.582257	0.0504517
VC0545_alaS_alanyl-tRNA_synthetase	6265.55	6097.57	6433.54	1.0551	0.0773776	0.892793	1	0.246426	0.3445	12861.8	12357.2	13366.4	1.08167	0.113262	0.890227	0.941694	0.211492	0.425886	12799.2	12732.4	12866.1	1.01051	0.0150781	0.946937	0.971738	0.299923	0.085603	26433.8	26672.3	26195.2	0.98211	-0.0260433	0.893451	0.994895	0.374392	0.0987552
VC0546_-_hypothetical_protein	27.6574	28.2542	27.0606	0.957756	-0.0622703	0.646974	1	0.334069	0.0801026	86.5132	57.2287	115.798	2.02342	1.01679	0.0129085	0.0469365	0.217394	0.613218	78.8104	53.5549	104.066	1.94316	0.958407	0.000367911	0.00135788	0.0587875	0.255471	221.536	231.199	211.872	0.916405	-0.125943	0.438011	0.865449	0.483194	0.200938
VC0547_-_aspartate_kinase	2246.58	2169.58	2323.58	1.07098	0.0989342	0.741226	1	0.155348	0.82464	4508.23	4397.93	4618.54	1.05016	0.0706125	1	1	0.134493	0.0248178	4415.67	4598.37	4232.98	0.92054	-0.119448	0.388496	0.506377	0.80449	0.310159	8918.02	9218.04	8617.99	0.934905	-0.0971085	0.41544	0.853775	0.0282782	0.317982
VC0548_-_carbon_storage_regulator	4914.03	4851.92	4976.14	1.0256	0.0364715	0.836747	1	3.24536	1.27735	12901.7	9815.02	15988.3	1.62897	0.703957	0.0777974	0.186052	1.82629	0.162973	12760.2	9846.11	15674.2	1.59192	0.670767	0.000646169	0.002251	0.719041	1.80301	31915.2	31915.8	31914.6	0.99996	-5.71901e-05	0.894891	0.994895	0.138274	1.26545
VC0549_-_oxaloacetate_decarboxylase_subunit_gamma	2216.88	2280.33	2153.43	0.944347	-0.0826103	0.625834	1	0.612001	0.799855	4022.52	4622.18	3422.86	0.740529	-0.433372	0.0659511	0.165368	0.742437	0.498958	3999.56	4264.23	3734.88	0.875862	-0.191224	0.298712	0.411911	0.982359	0.112104	7218.87	6834.46	7603.29	1.11249	0.153798	0.286626	0.746891	0.651344	0.118134
VC0550_-_oxaloacetate_decarboxylase	9932.13	9891.19	9973.06	1.00828	0.0118918	0.891511	1	0.179386	0.272796	18328.9	20047.7	16610.1	0.82853	-0.271374	0.203466	0.366557	0.187983	0.136167	18216.5	19743.6	16689.3	0.845305	-0.242456	0.115345	0.192026	0.320341	1.1761	33559.8	33147.6	33972	1.02487	0.0354419	0.9422	0.998919	0.143944	1.34876
VC0551_-_oxaloacetate_decarboxylase_subunit_beta	5335.8	5226.98	5444.61	1.04163	0.0588494	0.919988	1	0.655412	0.429948	8652.74	10588	6717.47	0.634442	-0.65644	0.00571912	0.0243518	0.971733	0.182969	8863.5	10777.4	6949.64	0.644837	-0.632993	0.000233519	0.000909459	0.59853	0.377934	13774.9	13402.4	14147.4	1.05559	0.0780478	0.821016	0.97883	0.231907	0.579225
VC0552_-_quinone_oxidoreductase	1888.95	1777.93	1999.97	1.12488	0.169776	0.28439	1	0.878186	0.754484	3596.92	3611.13	3582.71	0.992129	-0.0114003	0.762434	0.863436	1.06956	0.664611	3809.44	3960.46	3658.41	0.923732	-0.114453	0.369535	0.486236	0.763028	0.0494115	7297.23	7146.66	7447.8	1.04214	0.0595446	0.796269	0.975794	0.59003	0.0431208
VC0553_-_hypothetical_protein	1176.65	1085.07	1268.23	1.1688	0.225025	0.17203	1	1.10425	1.7556	1956.25	2204.28	1708.23	0.77496	-0.367807	0.406729	0.582654	1.72057	0.127871	2148.42	2512.13	1784.71	0.71044	-0.493215	0.00335465	0.00936838	2.1123	0.0186412	3520.98	3408.4	3633.57	1.06606	0.09229	0.597671	0.919494	0.128587	0.034472
VC0554_-_insulinase_family_protease/insulinase_family_protease	3342.13	3298.06	3386.2	1.02673	0.0380506	0.726667	1	0.338402	0.303163	8194.26	6693.17	9695.34	1.44854	0.534601	0.0590787	0.151766	0.24658	0.482369	7976.69	6703.72	9249.67	1.37978	0.464441	0.0197703	0.0435485	0.213198	0.468478	19089.4	19345.6	18833.3	0.973515	-0.038725	0.849666	0.98074	0.329636	0.38161
VC0555_-_hypothetical_protein	1.39657	0.821476	1.97165	2.40014	1.26312	0.429572	1	0.206747	0.41739	1.75238	1.65745	1.84731	1.11455	0.15646	0.781868	0.87689	0.204212	0.0690558	2.80928	3.9112	1.70737	0.436535	-1.19583	0.0760793	0.136689	0.42252	0.17776	3.58221	3.68861	3.47581	0.94231	-0.085727	1	1	0.0711737	0.177978
VC0556_-_glutamate--cysteine_ligase	2650.93	2665.99	2635.86	0.9887	-0.0163957	0.884565	1	0.34244	0.893418	6782.32	5409.23	8155.41	1.50768	0.592333	0.0503015	0.134937	0.218819	0.234507	6373.67	5218.75	7528.59	1.44261	0.528677	0.00834522	0.0207507	0.615033	2.15926	15799.9	16275.1	15324.7	0.9416	-0.086813	0.315797	0.782422	0.163885	1.45574
VC0557_-_S-ribosylhomocysteinase	3677.21	3638.06	3716.36	1.02152	0.0307236	0.962745	1	0.133982	0.204536	8196.1	7375.15	9017.06	1.22263	0.289985	0.435476	0.610157	0.0929262	0.449496	7755.32	7355.67	8154.98	1.10867	0.148825	0.610404	0.711465	0.166926	1.86549	17299.6	17995.9	16603.4	0.922624	-0.116185	0.235961	0.687172	0.402223	1.59334
VC0558_-_hemolysin	4441.7	4568.42	4314.98	0.944522	-0.0823435	0.592077	1	1.4566	1.12844	8310.47	9250.03	7370.9	0.796852	-0.327617	0.0888302	0.204615	1.62552	0.0987443	8117.68	8538.06	7697.29	0.901527	-0.149558	0.434812	0.548856	1.27245	0.474074	15193.1	14714.4	15671.8	1.06507	0.0909434	0.35379	0.810343	0.144614	0.569052
VC0559_-_hypothetical_protein	1031.56	989.228	1073.88	1.08558	0.118464	0.878548	1	1.55646	0.29531	2022.01	2002.68	2041.33	1.0193	0.0275818	0.654132	0.787517	1.56544	0.139772	2110.19	2125.37	2095.01	0.985715	-0.0207582	0.817053	0.878909	0.259555	0.092055	4169.45	4073.72	4265.18	1.047	0.0662612	0.75762	0.965847	0.121357	0.0954039
VC0560_-_signal_recognition_particle_protein	2602.51	2463	2742.02	1.11329	0.154823	0.617725	1	0.482903	1.04003	6123.62	4990.29	7256.95	1.45422	0.540241	0.134726	0.275518	0.320153	0.184172	6244.62	5426.52	7062.73	1.30152	0.380198	0.0827159	0.146376	0.689771	0.749686	14430.3	14481.3	14379.3	0.99296	-0.0101928	0.759943	0.965989	0.11378	0.606544
VC0561_rpsP_30S_ribosomal_protein_S16	2330.29	2258.16	2402.41	1.06388	0.0893324	0.856573	1	3.30279	3.41705	8389.29	4567.42	12211.2	2.67353	1.41875	9.29308e-05	0.000826258	0.947028	0.811764	7331.25	4751.66	9910.85	2.08577	1.06058	7.33531e-08	6.30901e-07	1.33391	0.836306	22277.2	24375	20179.4	0.827872	-0.27252	0.0449425	0.274107	0.517951	0.432434
VC0562_rimM_16S_rRNA-processing_protein_RimM	3917.64	3913.5	3921.78	1.00212	0.00305144	0.721382	1	0.841729	2.37823	16657.4	7927.43	25387.3	3.20246	1.67918	3.65718e-07	6.47771e-06	0.170426	0.726523	13731.3	7757.4	19705.1	2.54017	1.34492	8.32351e-12	1.31095e-10	0.744045	2.5326	45396.8	50672.6	40121.1	0.79177	-0.336847	0.00535586	0.053962	0.430107	1.03616
VC0563_trmD_tRNA_(guanine-N(1)-)-methyltransferase	2278.32	2167.42	2389.23	1.10233	0.140562	0.864573	1	1.38761	0.885537	11701.6	4388.44	19014.7	4.33291	2.11534	8.01406e-10	2.40981e-08	0.186606	1.18407	9184.44	4727.56	13641.3	2.88549	1.52882	6.03216e-14	1.23803e-12	0.205909	2.98807	32866	37956.1	27775.9	0.731791	-0.450495	0.000409579	0.00690765	0.678368	1.08501
VC0564_rplS_50S_ribosomal_protein_L19	1066.53	1082.11	1050.95	0.971205	-0.0421522	0.605074	1	1.55667	1.34291	6425.9	2190.82	10661	4.8662	2.2828	7.90267e-11	2.97512e-09	0.157302	2.60127	4501.47	2079.26	6923.68	3.32987	1.73547	2.60362e-16	6.64438e-15	0.305092	2.94313	17693.5	21288.7	14098.3	0.662242	-0.594569	1.69955e-05	0.000474283	1.58397	0.953733
VC0565_-_protease_DegS	3980.6	3801.86	4159.33	1.09403	0.129647	0.839236	1	1.12217	0.169086	9386.68	7697.74	11075.6	1.43882	0.524882	0.183017	0.342202	0.767984	0.350372	9561.84	8232.22	10891.5	1.32303	0.403845	0.024357	0.0520843	0.103035	0.738024	22138.2	22102.1	22174.2	1.00327	0.00470394	0.796202	0.975794	0.239414	0.587581
VC0566_-_protease_Do	5947.96	6607.12	5288.8	0.800469	-0.321082	0.260876	1	1.0989	0.805141	20884.2	13420	28348.3	2.11239	1.07888	0.000117015	0.000992705	0.378138	0.393253	19216.9	10472	27961.8	2.67015	1.41692	3.50919e-13	6.48197e-12	0.31057	0.115262	56755.4	56585.8	56925	1.00599	0.00862216	0.966931	1	0.244562	0.0434593
VC0567_-_cytochrome_d_ubiquinol_oxidase_subunit_III	3019.25	3076.17	2962.34	0.962998	-0.054395	0.929398	1	0.0179648	0.245841	7857.87	6240.02	9475.72	1.51854	0.602686	0.0500718	0.134507	0.0152345	0.161998	7396.48	5864.26	8928.69	1.52256	0.606501	0.0033387	0.00933055	0.161273	0.292147	18543.7	18910.4	18176.9	0.961214	-0.05707	0.581124	0.914421	0.108915	0.184538
VC0568_-_hypothetical_protein	1338.1	1367.04	1309.16	0.957664	-0.0624086	0.859106	1	0.0486489	0.00289505	3049.95	2773.48	3326.42	1.19937	0.262271	0.379242	0.558706	0.0515408	0.168609	2876.11	2591.61	3160.61	1.21955	0.286353	0.180515	0.274952	0.00299679	0.0360993	6536.19	6637.75	6434.63	0.969399	-0.0448374	0.714762	0.952771	0.1253	0.0293895
VC0569_-_hypothetical_protein	165.404	163.649	167.159	1.02145	0.0306206	0.835731	1	0.0714375	0.621919	346.822	331.777	361.867	1.09069	0.125245	0.868841	0.92878	0.0521722	0.495516	323.414	330.968	315.859	0.954349	-0.0674116	0.624757	0.724278	0.645947	0.796125	682.893	722.591	643.196	0.890125	-0.16792	0.510617	0.895391	0.557443	0.787247
VC0570_rplM_50S_ribosomal_protein_L13	8592.88	8648.63	8537.13	0.987107	-0.0187219	0.646165	1	2.42937	2.18713	27923.8	17497.7	38349.9	2.19171	1.13206	0.000693879	0.00446361	0.877713	0.633937	25002.4	16888.3	33116.5	1.96091	0.971525	2.97043e-07	2.29986e-06	0.99785	0.142201	71969.6	76517.1	67422.1	0.881137	-0.182562	0.123655	0.513552	0.333698	0.0757512
VC0571_rpsI_30S_ribosomal_protein_S9	3661.74	3428.42	3895.07	1.13611	0.184102	0.929182	1	3.67996	1.79728	16140.3	6931.65	25349	3.65699	1.87066	9.32499e-08	1.84549e-06	0.703	0.457195	14840	7705.66	21974.4	2.85172	1.51183	2.80965e-14	5.95555e-13	0.419256	0.647621	47662.8	50590.5	44735.2	0.884261	-0.177456	0.125849	0.518845	0.217277	0.254631
VC0572_-_hypothetical_protein	358.28	303.223	413.338	1.36315	0.446941	0.295814	1	4.73059	2.04147	1465.15	612.77	2317.53	3.78206	1.91917	2.23928e-07	4.13628e-06	1.10398	1.21433	1298.22	817.77	1778.68	2.17503	1.12104	2.95425e-07	2.29233e-06	0.702406	2.03991	4122.85	4623.96	3621.74	0.783255	-0.352445	0.0127468	0.110122	0.60008	0.975494
VC0573_-_ubiquinol--cytochrome_c_reductase,_iron-sulfur_subunit	11553	12394.9	10711.1	0.864157	-0.210634	0.35018	1	0.543358	0.249174	23224.6	25113.3	21335.9	0.849585	-0.235169	0.230145	0.397799	0.505809	0.634253	22182.1	21198.9	23165.3	1.09276	0.127981	0.518497	0.626517	0.245159	0.00169455	44867.7	42573.5	47161.8	1.10777	0.147662	0.281638	0.744728	0.64452	0.00012454
VC0574_-_ubiquinol--cytochrome_c_reductase,_cytochrome_B	35176.7	36505.8	33847.7	0.927186	-0.109069	0.644936	1	0.13877	0.134736	68599.8	73997	63202.6	0.854124	-0.227483	0.265416	0.438106	0.12714	0.233273	64794.2	66997.7	62590.7	0.934222	-0.0981628	0.520551	0.628061	0.143463	0.495059	126780	126117	127443	1.01051	0.0150826	0.902364	0.995672	0.232625	0.578709
VC0575_-_ubiquinol--cytochrome_c_reductase,_cytochrome_c1	14171.9	13920	14423.9	1.0362	0.0513094	0.952945	1	0.133264	0.0276844	34167.2	28215.6	40118.8	1.42187	0.507785	0.107037	0.234706	0.0790268	0.0886927	34243.4	28553.1	39933.7	1.39858	0.483959	0.00574555	0.0150545	0.0181479	0.633075	80693.5	80078.7	81308.2	1.01535	0.021981	0.700133	0.948923	0.0842299	0.506938
VC0576_sspA_stringent_starvation_protein_A	4318.08	4179.52	4456.63	1.0663	0.0926147	0.950969	1	0.744643	0.995706	11009.7	8465.2	13554.1	1.60116	0.679116	0.0577917	0.149449	0.427759	1.04888	11089.9	8818.07	13361.8	1.51527	0.599577	0.000933233	0.00310464	0.567178	0.613867	27130.2	27056.5	27203.8	1.00545	0.00783527	0.75912	0.965921	0.750366	0.444604
VC0577_-_ClpXP_protease_specificity-enhancing_factor	3313.38	3207.49	3419.26	1.06602	0.09224	0.955239	1	0.72985	0.652863	7103.16	6496.68	7709.65	1.18671	0.246964	0.671981	0.799095	0.60117	0.905583	6930.67	6766.05	7095.29	1.04866	0.0685474	0.751001	0.829007	0.552704	0.106478	14916.3	15387.3	14445.3	0.938784	-0.0911351	0.465811	0.875826	0.829055	0.0990216
VC0578_-_hemolysin	1394.44	1408.8	1380.08	0.979619	-0.0297073	0.86814	1	0.410942	0.318738	3568.86	2855.5	4282.23	1.49964	0.584619	0.0852929	0.198829	0.236625	0.284409	3568.77	2731.55	4405.99	1.613	0.689746	0.00130423	0.00413664	0.186695	0.811588	8756.98	8544.29	8969.67	1.04979	0.0700941	0.876641	0.987654	0.163136	0.567444
VC0579_-_phosphoheptose_isomerase	1386.09	1412.23	1359.95	0.96298	-0.0544224	0.822087	1	0.0229781	0.0898376	3529.51	2864.79	4194.23	1.46406	0.549978	0.07629	0.184129	0.0207574	0.114059	3432.98	2692.26	4173.69	1.55026	0.63251	0.00148727	0.00464504	0.0610563	0.0997098	8434.23	8370.85	8497.6	1.01514	0.021681	0.841992	0.980627	0.0801367	0.0858461
VC0580_-_hypothetical_protein	2127.69	2330.75	1924.63	0.825757	-0.276211	0.324138	1	0.175802	0.00322554	4802.58	4729.67	4875.49	1.03083	0.0438096	0.84526	0.9156	0.164924	0.142272	4664.23	3810.1	5518.35	1.44835	0.534407	0.00474682	0.0128582	0.00478118	1.71006	10482.8	9729.11	11236.5	1.15493	0.207807	0.0815331	0.40142	0.104752	1.479
VC0581_-_lipoprotein	3784.48	3906.39	3662.57	0.937585	-0.0929789	0.735325	1	0.00623815	0.0289475	7534.02	7922.77	7145.28	0.901867	-0.149014	0.54231	0.698182	0.00635298	0.249533	7180.82	7251.06	7110.58	0.980627	-0.0282234	0.753465	0.831254	0.0399133	0.508858	14368.5	14259.6	14477.4	1.01527	0.0218662	1	1	0.259668	0.547891
VC0582_-_hypothetical_protein	672.008	686.121	657.896	0.958863	-0.060603	0.765716	1	0.0229183	0.0732845	1503.23	1391.51	1614.95	1.16057	0.214835	0.562629	0.713915	0.017501	0.0309234	1430.21	1302.19	1558.24	1.19663	0.258982	0.171587	0.264436	0.0563251	0.489753	3197.94	3223.53	3172.35	0.984123	-0.023089	0.941595	0.998919	0.0398375	0.413184
VC0584_-_hypothetical_protein	2.41272	2.44038	2.38507	0.977338	-0.0330712	0.818721	1	0.544307	0.209289	6.06588	4.96893	7.16282	1.44152	0.527594	0.262159	0.435046	0.554727	0.576182	4.7557	4.71837	4.79303	1.01582	0.0226507	0.87034	0.918153	0.206918	1.93068	12.0395	14.3174	9.76155	0.681798	-0.552584	0.568674	0.909375	0.595823	1.93364
VC0585_-_hypoxanthine-guanine_phosphoribosyltransferase	530.984	522.033	539.935	1.03429	0.0486446	0.766709	1	1.88801	1.15878	1522.66	1056.67	1988.66	1.882	0.91227	0.0170376	0.0579143	0.890568	0.200028	1495.73	1068.22	1923.24	1.80041	0.848322	4.85924e-05	0.000228937	0.601567	0.968844	3941.96	3968.94	3914.98	0.986404	-0.0197491	0.72897	0.957468	0.121713	0.58023
VC0586_-_carbonic_anhydrase	421.593	418.864	424.322	1.01303	0.0186798	0.89439	1	0.505842	0.333529	948.15	848.665	1047.63	1.23445	0.303869	0.517149	0.675658	0.372668	0.0892303	917.735	839.748	995.723	1.18574	0.245789	0.287149	0.400522	0.267098	0.378047	2058.93	2090.55	2027.31	0.969751	-0.0443137	0.682582	0.943518	0.0588174	0.338858
VC0587_-_sulfate_permease_family_protein	445.877	446.479	445.274	0.997302	-0.00389779	0.878825	1	0.107839	0.19918	1588.39	905.377	2271.39	2.50878	1.32699	4.62871e-05	0.000461562	0.0322321	0.725174	1489.6	881.423	2097.78	2.37999	1.25096	5.29053e-09	5.50113e-08	0.0780516	0.629563	4401.44	4532.41	4270.47	0.942207	-0.0858834	0.450751	0.872482	0.375489	0.304193
VC0588_-_hypothetical_protein	45.1542	46.9251	43.3833	0.924522	-0.113221	0.497551	1	0.619385	0.06458	111.683	95.0541	128.312	1.34988	0.43283	0.403945	0.58012	0.494892	0.841063	100.078	85.8625	114.293	1.33111	0.412635	0.0774183	0.138606	0.0532953	0.431479	244.504	256.287	232.722	0.90805	-0.139157	0.708853	0.951704	0.801028	0.379711
VC0589_-_ABC_transporter_ATP-binding_protein	363.705	388.221	339.189	0.8737	-0.19479	0.210096	1	1.18275	1.48833	1084.76	786.562	1382.95	1.75822	0.814114	0.0239982	0.0766795	0.531939	1.72886	946.209	671.35	1221.07	1.81882	0.863006	4.96302e-05	0.000233352	0.928601	3.83605	2622.92	2760.57	2485.28	0.900279	-0.151556	0.158255	0.580769	1.23284	2.26678
VC0590_-_permease	293.586	314.638	272.535	0.866185	-0.207254	0.185704	1	1.06051	1.75209	796.237	637.484	954.991	1.49806	0.583099	0.116952	0.248987	0.592926	1.35286	715.058	539.444	890.673	1.6511	0.723424	0.00122327	0.0039183	1.24184	8.195	1858.96	1905.26	1812.65	0.951389	-0.0718929	0.182849	0.617982	0.981623	5.52105
VC0591_panC_pantoate--beta-alanine_ligase	1387.52	1373.76	1401.28	1.02003	0.0286102	0.954563	1	0.00910654	0.253614	2889.38	2785.94	2992.82	1.07426	0.103342	0.836929	0.912692	0.004239	0.735021	2646.96	2773.3	2520.62	0.908888	-0.137826	0.451669	0.564805	0.250034	0.0547854	5552.98	5974.01	5131.95	0.859047	-0.219191	0.165191	0.588949	0.813704	0.0631513
VC0592_panB_3-methyl-2-oxobutanoate_hydroxymethyltransferase	753.396	758.062	748.731	0.987691	-0.0178678	0.764819	1	0.636121	1.2956	2123.07	1535.8	2710.35	1.76477	0.819484	0.0203169	0.0670717	0.305043	1.43147	1902.67	1481.34	2323.99	1.56884	0.649698	0.00159572	0.00493212	0.809215	0.672099	5070.57	5409.2	4731.94	0.874795	-0.192983	0.195785	0.636521	1.02549	0.438848
VC0593_-_2-amino-4-hydroxy-6-hydroxymethyldihydropteridine_pyrophosphokinase	635.343	629.938	640.748	1.01716	0.0245465	1	1	0.529812	0.398219	1397.39	1276.46	1518.32	1.18948	0.250333	0.620109	0.760241	0.410232	0.451436	1293.17	1268.2	1318.14	1.03938	0.0557242	0.922351	0.95408	0.366411	0.0940851	2857.09	3030.5	2683.68	0.885559	-0.17534	0.246182	0.703196	0.44201	0.0902372
VC0594_-_poly(A)_polymerase	2087.67	2078.95	2096.38	1.00838	0.0120448	0.898909	1	0.661951	0.436471	4347.03	4211.46	4482.6	1.06438	0.0900153	0.930492	0.96569	0.57278	0.0552618	4164.78	4148.92	4180.63	1.00764	0.0109821	0.914089	0.947555	0.406636	0.221762	8728.96	8946.67	8511.25	0.951332	-0.0719791	0.535714	0.902093	0.0570876	0.209196
VC0595_-_glutamyl-Q_tRNA(Asp)_synthetase	419.464	406.762	432.165	1.06245	0.0873993	0.961073	1	0.775648	0.267186	744.757	823.915	665.599	0.807849	-0.307843	0.133414	0.273672	0.917902	0.00155049	712.052	855.284	568.821	0.665067	-0.588429	0.00286765	0.00817489	0.317767	0.251174	1243.29	1328.42	1158.17	0.871838	-0.197868	0.205491	0.648577	0.00172602	0.338261
VC0596_-_dnaK_suppressor_protein	1524.43	1510.71	1538.14	1.01816	0.0259585	0.839015	1	0.772378	1.21635	6016.59	3060.14	8973.03	2.93222	1.552	4.49675e-06	6.0356e-05	0.178933	2.00531	5254.49	3043.21	7465.77	2.45326	1.2947	6.78475e-10	8.19877e-09	0.398477	4.89331	16550	17903.9	15196.1	0.848759	-0.236573	0.026846	0.191074	1.09409	2.18135
VC0597_-_sugar_fermentation_stimulation_protein_A	222.675	211.872	233.479	1.10198	0.140098	0.455413	1	0.154122	0.660437	462.022	429.937	494.107	1.14925	0.200697	0.45702	0.629092	0.168255	0.765098	486.428	462.408	510.448	1.10389	0.142598	0.641814	0.738314	0.600369	0.153724	1012.47	985.774	1039.16	1.05415	0.0760833	0.645066	0.933676	0.614695	0.138406
VC0598_-_hypothetical_protein	1.23336	1.60786	0.858865	0.534165	-0.904643	0.560229	1	0.0711739	0.336717	2.48922	3.25726	1.72118	0.528412	-0.920265	0.170748	0.32499	0.0688607	0.0868397	1.7113	1.69782	1.72477	1.01588	0.0227271	1	1	0.334483	0.257468	3.47654	3.43851	3.51457	1.02212	0.0315667	0.852047	0.98108	0.0908799	0.259385
VC0599_-_hypothetical_protein	1.87186	1.85462	1.8891	1.01859	0.026575	1	1	0.164347	0.132597	3.67574	3.75325	3.59824	0.958699	-0.0608495	0.83962	0.913718	0.159085	0.114571	3.62014	3.74289	3.49739	0.93441	-0.0978723	1	1	0.133623	0.572426	7.15695	7.18809	7.12581	0.991336	-0.0125547	0.704946	0.951134	0.121736	0.575248
VC0600_-_hypothetical_protein	167.434	159.934	174.935	1.0938	0.129343	0.460217	1	0.617295	0.200705	254.562	324.782	184.343	0.56759	-0.817079	0.0154996	0.053752	0.967787	0.0129974	264.75	346.38	183.12	0.528666	-0.919571	1.31721e-05	7.04754e-05	0.284952	0.166172	370.323	367.877	372.768	1.01329	0.0190518	0.893638	0.994895	0.0123405	0.260109
VC0601_-_ATP-dependent_RNA_helicase_HrpB	850.57	828.189	872.951	1.05405	0.0759421	0.839631	1	0.167102	0.221489	1667.77	1680	1655.53	0.985436	-0.0211662	0.907126	0.951012	0.185674	0.156171	1686.52	1728.04	1645	0.951946	-0.0710488	0.775096	0.848642	0.219389	0.0609164	3326.5	3303.82	3349.19	1.01373	0.0196767	0.856115	0.98108	0.145057	0.0758516
VC0602_-_penicillin-binding_protein_1B	1461.49	1479.68	1443.3	0.975412	-0.0359158	0.860239	1	0.0651528	0.0177855	2903.41	3001.03	2805.8	0.934943	-0.0970497	0.689082	0.813188	0.0678448	0.188128	2785.34	2856.96	2713.72	0.949861	-0.0742115	0.619267	0.719849	0.0139811	0.181473	5561.39	5598.24	5524.53	0.986834	-0.0191212	0.759893	0.965989	0.16922	0.173538
VC0603_-_hypothetical_protein	2720.39	2699.02	2741.76	1.01583	0.0226649	0.911938	1	0.0451618	0.00787621	5167.37	5475.59	4859.15	0.88742	-0.172311	0.543407	0.698891	0.0652667	0.0902301	5086.7	5427.8	4745.61	0.874316	-0.193773	0.258466	0.368101	0.0133068	0.0191192	9678.97	9696.67	9661.27	0.996349	-0.0052762	0.946086	1	0.0831481	0.0141396
VC0604_-_bifunctional_aconitate_hydratase_2/2-methylisocitrate_dehydratase	95242	96228.4	94255.6	0.979498	-0.0298857	0.983946	1	0.445209	0.581782	147102	195361	98843.2	0.505951	-0.982932	3.65874e-05	0.00037348	0.831073	0.16945	147168	186647	107689	0.576967	-0.793438	1.37743e-06	9.24404e-06	0.963627	0.123201	208252	197245	219259	1.11161	0.152646	0.204601	0.647502	0.30494	0.287214
VC0605_-_hypothetical_protein	599.646	596.793	602.499	1.00956	0.0137289	0.93078	1	0.0035513	0.547681	996.585	1210.5	782.665	0.646561	-0.629143	0.0266263	0.0827592	0.0116639	0.20694	990.208	1192.29	788.122	0.661014	-0.597247	0.00343243	0.00956494	0.715374	0.0102645	1583.53	1562.53	1604.52	1.02687	0.038258	0.811807	0.97883	0.35155	0.0148766
VC0606_-_nitrogen_regulatory_protein_P-II	46.8922	48.5259	45.2585	0.932667	-0.100566	0.731456	1	0.349068	0.374597	72.0214	98.5339	45.5089	0.46186	-1.11447	0.00351631	0.0166745	0.456006	0.109173	70.8325	89.5882	52.0769	0.581291	-0.782667	0.00125453	0.00399862	0.437639	0.45119	98.4167	90.8199	106.013	1.16729	0.223165	0.525346	0.89977	0.166937	0.584136
VC0608_-_iron(III)_ABC_transporter_periplasmic_iron-compound-binding_protein	272.585	276.616	268.555	0.97086	-0.0426651	0.797285	1	0.559343	0.511015	2304.58	561.087	4048.06	7.21467	2.85093	4.53804e-17	4.63238e-15	0.0328577	0.833225	1544.67	531.713	2557.62	4.81015	2.26608	1.24511e-22	5.4884e-21	0.0807824	19.1027	6644.38	8080.97	5207.79	0.644451	-0.633858	6.39505e-07	3.03011e-05	0.46505	5.02681
VC0609_-_iron(III)_ABC_transporter_permease	451.251	425.369	477.134	1.12169	0.165679	0.512139	1	0.0327891	0.0798884	926.84	862.675	991.005	1.14876	0.200075	0.57499	0.722978	0.030001	0.203411	878.542	944.544	812.541	0.860247	-0.217178	0.165117	0.256094	0.0839626	1.00696	1815.96	1977.66	1654.26	0.836474	-0.257608	0.0494981	0.291798	0.196873	0.985486
VC0610_-_iron(III)_ABC_transporter_ATP-binding_protein	554.066	526.157	581.976	1.10609	0.145465	0.618046	1	0.250165	0.415522	1050.29	1066.36	1034.21	0.969853	-0.0441613	0.70521	0.8237	0.25097	1.54396	1101.73	1151.98	1051.47	0.91275	-0.131709	0.395541	0.513271	0.406208	0.370855	2101.94	2062.95	2140.94	1.0378	0.0535293	0.831221	0.979618	1.47788	0.440634
VC0611_-_phosphoglucomutase/phosphomannomutase	183.151	180.298	186.004	1.03165	0.044949	0.870195	1	0.207695	0.483945	334.461	365.431	303.492	0.830503	-0.267943	0.224373	0.391517	0.208193	0.242243	328.737	368.331	289.143	0.785009	-0.349219	0.0540854	0.102041	0.579818	0.0530092	597.286	605.942	588.63	0.97143	-0.0418186	0.808176	0.97883	0.329614	0.0537629
VC0612_-_cellobiose/cellodextrin-phosphorylase	285.542	294.759	276.325	0.937459	-0.0931722	0.793518	1	0.346931	0.154302	772.415	598.247	946.584	1.58226	0.661989	0.0313514	0.0949352	0.22355	6.00899	543.027	547.084	538.971	0.985172	-0.021553	0.891957	0.932086	0.173203	0.12136	1494.5	1891.8	1097.2	0.579975	-0.785938	3.17611e-06	0.000120786	6.57456	0.066208
VC0613_-_beta-N-acetylhexosaminidase	156.688	169.559	143.817	0.848181	-0.237555	0.528893	1	0.409551	0.585335	320.985	344.217	297.754	0.865019	-0.209197	0.577895	0.724517	0.445754	1.45557	275.908	284.846	266.97	0.937242	-0.0935068	0.485189	0.595774	0.716646	0.114139	569.081	594.665	543.497	0.913954	-0.129806	0.439979	0.865894	1.85221	0.10584
VC0614_-_hypothetical_protein	49.1882	51.8406	46.5357	0.89767	-0.155744	0.746513	1	0.496785	0.443372	98.6103	105.246	91.9743	0.873896	-0.194467	0.627005	0.766225	0.521536	1.07608	89.1201	92.1726	86.0676	0.933766	-0.0988672	0.462568	0.574758	0.490616	0.645915	179.458	183.729	175.187	0.953508	-0.0686831	0.570803	0.909904	1.2591	0.631754
VC0615_-_endoglucanase-like_protein	253.804	235.651	271.956	1.15406	0.206724	0.406728	1	0.0357321	0.132927	453.945	477.881	430.01	0.899827	-0.152281	0.509246	0.672122	0.0372433	0.695145	494.43	538.398	450.462	0.83667	-0.257269	0.164302	0.255442	0.141966	0.309611	887.773	858.578	916.968	1.06801	0.0949209	0.539042	0.903215	0.765859	0.350237
VC0616_-_peptide_ABC_transporter_ATP-binding_protein	79.687	78.9213	80.4527	1.0194	0.0277265	0.786375	1	0.114609	0.321013	156.615	160.149	153.081	0.955868	-0.0651173	0.83181	0.909411	0.134093	1.13818	150.862	159.327	142.398	0.893745	-0.162065	0.324392	0.438744	0.354986	0.288265	297.833	305.75	289.916	0.948213	-0.0767162	0.620466	0.922674	1.2749	0.303422
VC0617_-_peptide_ABC_transporter_ATP-binding_protein	97.2528	130.639	63.8669	0.488882	-1.03244	0.000469829	0.0552263	2.86546	0.305502	187.042	265.485	108.6	0.409061	-1.28961	0.000172578	0.00138312	3.15108	1.06085	110.873	126.471	95.2753	0.753337	-0.408632	0.0824004	0.146017	0.549208	0.0722743	205.486	217.019	193.953	0.893714	-0.162115	0.501332	0.892894	2.56285	0.071547
VC0618_-_peptide_ABC_transporter_permease	60.7598	56.5191	65.0004	1.15006	0.201711	0.496558	1	0.110282	0.413533	99.6644	114.708	84.6205	0.737702	-0.43889	0.200268	0.36267	0.153799	1.36864	104.616	128.678	80.5532	0.626007	-0.67575	0.00627903	0.0162484	0.458561	0.101399	166.523	169.063	163.983	0.969954	-0.044012	0.988396	1	1.76542	0.120282
VC0619_-_peptide_ABC_transporter_permease	40.533	40.5661	40.4999	0.998369	-0.00235528	0.939617	1	0.0850335	0.00258276	78.3053	82.3254	74.2852	0.902336	-0.148263	0.697257	0.818199	0.102684	0.452774	76.772	80.1766	73.3675	0.915074	-0.128039	0.530548	0.636559	0.0040597	0.257003	148.835	148.328	149.342	1.00683	0.00982337	0.949166	1	0.503008	0.25251
VC0620_-_peptide_ABC_transporter_substrate-binding_protein	2527.81	2851.85	2203.77	0.772753	-0.371921	0.370476	1	5.52162	0.767772	4565.51	5799.11	3331.92	0.574557	-0.799478	0.0367182	0.106609	7.28483	0.00728988	3990.78	4364.79	3616.77	0.828624	-0.27121	0.104512	0.177186	1.2428	0.58873	7005.87	6649.52	7362.23	1.10718	0.146892	0.343666	0.79873	0.00485174	0.718767
VC0621_-_hypothetical_protein	35.121	32.7017	37.5403	1.14796	0.199074	0.54842	1	0.292637	0.246577	60.0043	66.3282	53.6803	0.809313	-0.30523	0.357929	0.534825	0.328555	0.10024	62.7123	74.333	51.0916	0.687334	-0.540917	0.0444046	0.0864169	0.266033	0.535307	105.589	107.174	104.004	0.970423	-0.0433137	0.916885	0.995725	0.130673	0.604154
VC0622_-_sensory_box_sensor_histidine_kinase/response_regulator	4310.87	4406.58	4215.16	0.956561	-0.0640718	0.773069	1	0.336698	0.0791922	8778.58	8932.56	8624.6	0.965524	-0.0506167	0.663319	0.792673	0.308305	0.223004	7856.57	8343.65	7369.49	0.883245	-0.179115	0.278631	0.390466	0.0857623	0.0763398	16110.7	17218.7	15002.8	0.871311	-0.198741	0.187367	0.62162	0.307011	0.0637209
VC0623_-_hypothetical_protein	339.386	316.58	362.192	1.14408	0.194185	0.575738	1	0.385126	0.0583311	698.939	641.477	756.401	1.17916	0.237754	0.669132	0.796919	0.334479	0.256822	700.948	716.929	684.967	0.955418	-0.0657968	0.62101	0.721226	0.0484311	0.382624	1452.14	1509.92	1394.35	0.923455	-0.114886	0.392453	0.837207	0.260732	0.348355
VC0624_-_hypothetical_protein	641.435	640.248	642.622	1.00371	0.00533916	0.992011	1	0.272692	0.319137	1280.3	1297.79	1262.82	0.973053	-0.0394099	0.708442	0.826232	0.250698	0.169621	1216.85	1271.96	1161.74	0.913346	-0.130766	0.389482	0.507491	0.332379	0.428742	2442.67	2520.5	2364.83	0.938239	-0.0919724	0.516362	0.897851	0.19053	0.406176
VC0625_-_hypothetical_protein	99.0566	101.53	96.5835	0.951284	-0.0720514	0.870643	1	0.458767	0.26334	157.433	206.146	108.721	0.527397	-0.923037	0.00761405	0.030862	0.645715	0.0261321	157.335	191.165	123.505	0.646067	-0.630244	0.00593874	0.0154503	0.319911	0.0266807	234.204	216.97	251.438	1.15886	0.212703	0.302152	0.767463	0.0345347	0.0352556
VC0626_-_glutamate-1-semialdehyde_aminotransferase	1922	1892.59	1951.41	1.03107	0.0441482	0.768076	1	2.74497	2.20436	3949.83	3829.48	4070.17	1.06285	0.0879413	0.678216	0.804526	2.5474	1.123	3920.01	3860.18	3979.85	1.031	0.0440472	0.730227	0.811154	2.01891	0.314614	8115.32	8127.44	8103.21	0.997019	-0.00430756	0.824482	0.97883	1.13796	0.327103
VC0627_-_iron-sulfur_cluster_insertion_protein_ErpA	3779.5	3824.25	3734.76	0.976598	-0.0341633	0.899407	1	0.0220709	0.0270325	5274.97	7758.16	2791.78	0.359851	-1.47453	4.63968e-08	9.89866e-07	0.0723573	0.0631721	5367.09	7392.73	3341.45	0.451992	-1.14563	2.07577e-10	2.71108e-09	0.0404169	0.305494	6188.7	5573.82	6803.59	1.22063	0.287631	0.0274156	0.193219	0.200659	0.875325
VC0628_-_hypothetical_protein	3529.78	3468.08	3591.48	1.03558	0.0504397	0.948089	1	0.0660496	0.0945312	5348.25	7031.5	3665	0.521226	-0.940019	0.000336434	0.0024078	0.0957924	0.111897	5710.44	7109.55	4311.33	0.606413	-0.721627	0.000115499	0.000489642	0.138851	0.444332	8047.27	7316.89	8777.64	1.19964	0.262602	0.0381724	0.245557	0.219096	0.857683
VC0629_-_multidrug_resistance_protein	5318.78	5446.75	5190.81	0.95301	-0.0694361	0.776397	1	0.200314	0.369437	8318.32	11043.5	5593.16	0.506467	-0.981461	0.000182369	0.00144664	0.319549	0.238092	8213.38	10273.3	6153.51	0.598983	-0.739413	1.56284e-05	8.27046e-05	0.568527	0.0558954	11844.4	11160.3	12528.5	1.1226	0.166841	0.265548	0.728655	0.407773	0.122471
VC0630_-_hypothetical_protein	798.58	852.697	744.463	0.873069	-0.195832	0.297133	1	0.977639	0.735283	1875.36	1727.32	2023.41	1.17142	0.228254	0.732335	0.843196	0.680367	0.571825	1639.75	1473.02	1806.49	1.22639	0.294415	0.17225	0.264932	0.659885	0.852156	3857.94	4038.58	3677.29	0.910542	-0.135203	0.272101	0.735633	0.548417	0.622236
VC0631_-_tyrosyl-tRNA_synthetase	960.805	997.92	923.689	0.925614	-0.111517	0.476146	1	1.96908	1.55642	3090.35	2020.11	4160.6	2.05959	1.04236	0.0040598	0.0186366	0.752436	0.198627	2637.48	1827.55	3447.42	1.88636	0.915603	1.99497e-05	0.000102769	0.82648	0.996571	7660.54	8302.79	7018.29	0.845293	-0.242476	0.0566774	0.315868	0.114967	0.513575
VC0632_-_D-alanyl-D-alanine_carboxypeptidase/endopeptidase	981.683	978.397	984.97	1.00672	0.00966065	0.949178	1	0.464837	0.0957969	2026.67	1982.42	2070.92	1.04465	0.0630147	0.828527	0.907286	0.402892	1.2718	1872.8	1949.92	1795.69	0.920905	-0.118877	0.498959	0.609487	0.106605	0.901653	3895.98	4136.61	3655.36	0.883661	-0.178436	0.39406	0.837566	1.47391	0.838825
VC0633_-_outer_membrane_protein_OmpU	441249	439458	443040	1.00815	0.0117116	0.947444	1	0.620342	0.652628	821684	890329	753039	0.845798	-0.241614	0.163751	0.315387	0.678736	0.0435373	800862	876848	724877	0.826685	-0.274591	0.0645899	0.119137	0.716183	0.592722	1.48933e+06	1.50281e+06	1.47585e+06	0.98206	-0.0261166	0.687881	0.947098	0.0368713	0.735548
VC0634_greA_transcription_elongation_factor_GreA	2731.04	3201.35	2260.74	0.706183	-0.501886	0.0377564	1	0.186054	0.0805252	6153.88	6490.21	5817.54	0.896357	-0.157854	0.462992	0.63461	0.127708	0.301043	5001.92	4474.55	5529.29	1.23572	0.30535	0.120274	0.198023	0.0822419	0.0134816	11433	11609	11256.9	0.969666	-0.0444398	0.734753	0.95909	0.32485	0.00799131
VC0635_-_hypothetical_protein	2086.1	2194.43	1977.77	0.901265	-0.149976	0.38318	1	1.77372	3.14502	5108.13	4442.51	5773.74	1.29966	0.378129	0.441675	0.614732	1.12504	0.315065	4902.61	3912.04	5893.18	1.50642	0.591124	0.00254878	0.00736476	2.19699	0.89104	11759.7	11519.7	11999.6	1.04166	0.0588889	0.627908	0.926805	0.204338	0.710714
VC0636_rrmJ_23S_rRNA_methyltransferase	1693.22	1688.5	1697.95	1.0056	0.00805046	0.98191	1	0.408413	0.501373	4565.56	3425.69	5705.43	1.66548	0.735942	0.0174066	0.0589697	0.233529	2.25663	4207.59	3362.13	5053.05	1.50293	0.587779	0.00425247	0.011641	0.336945	1.37034	10835.9	11386.2	10285.6	0.903335	-0.146667	0.23501	0.687172	1.64351	0.851616
VC0637_-_cell_division_protein_FtsH	10765.6	10246.8	11284.4	1.10126	0.139159	0.550931	1	0.000861235	0.174488	26047	20783	31311.1	1.50657	0.591271	0.0402392	0.114016	0.00150491	0.352248	25125.7	22340.6	27910.9	1.24934	0.321164	0.132619	0.214972	0.133175	0.557253	59648.9	62476.3	56821.5	0.909489	-0.136871	0.191264	0.630291	0.22836	0.399712
VC0638_-_dihydropteroate_synthase	859.659	860.075	859.244	0.999034	-0.00139376	0.994097	1	0.0107352	0.52686	1740.66	1744.16	1737.17	0.995993	-0.00579288	0.892318	0.943391	0.00492013	0.0262191	1658.73	1700.57	1616.89	0.950788	-0.0728039	0.590428	0.692971	0.532042	0.0252277	3379.23	3466.74	3291.73	0.949517	-0.0747346	0.595946	0.919195	0.0161361	0.0203967
VC0639_glmM_phosphoglucosamine_mutase	1955.37	1909.17	2001.57	1.0484	0.0681889	0.896123	1	0.122091	0.382858	3860.58	3870.18	3850.98	0.995037	-0.00717722	0.840932	0.913718	0.105219	0.923061	3787.13	3961.13	3613.12	0.912144	-0.132667	0.424528	0.540607	0.371596	0.452197	7519.87	7683.23	7356.51	0.957476	-0.0626915	0.554101	0.909203	0.919707	0.494011
VC0640_secG_preprotein_translocase_subunit_SecG	4150.01	4092.2	4207.83	1.02826	0.0401989	0.999589	1	0.25158	0.223723	9347.49	8298.54	10396.4	1.2528	0.32516	0.373512	0.552154	0.198511	1.72709	8910.91	8328.22	9493.6	1.13993	0.188947	0.293867	0.407839	0.177215	2.27798	20041.7	20759.9	19323.4	0.930805	-0.103448	0.527946	0.89977	1.58774	1.8204
VC0641_-_hypothetical_protein	1009.56	993.793	1025.32	1.03172	0.0450543	0.887525	1	1.18929	2.36978	2870.01	2012.49	3727.54	1.8522	0.889243	0.0157871	0.0544338	0.573214	1.39692	2761.98	2028.21	3495.75	1.72356	0.785393	4.77229e-05	0.000225203	1.26744	3.58388	7279.95	7443.19	7116.71	0.956137	-0.0647104	0.912022	0.995725	0.970019	2.23246
VC0642_nusA_transcription_elongation_factor_NusA	2389.84	2489.85	2289.82	0.91966	-0.120827	0.66202	1	0.427251	0.762481	6631.04	5050.83	8211.25	1.62572	0.701081	0.0238945	0.0764111	0.226232	2.27329	5816.61	4531.08	7102.14	1.56743	0.648399	0.00100743	0.00331452	0.484909	0.0217971	15426.7	16393.9	14459.5	0.882006	-0.181139	0.230775	0.68334	1.79193	0.0205555
VC0643_infB_translation_initiation_factor_IF-2	5260.96	5144.89	5377.03	1.04512	0.0636697	0.840737	1	0.142649	0.0326864	16377.1	10435	22319.3	2.13889	1.09686	0.00031615	0.00229224	0.059291	0.467941	14762.5	10644.8	18880.2	1.77365	0.826722	2.80666e-05	0.000138865	0.0186545	1.2031	41488.3	44540.3	38436.3	0.862956	-0.212641	0.0548708	0.308023	0.279948	0.63641
VC0644_rbfA_ribosome-binding_factor_A	397.363	369.81	424.917	1.14901	0.200397	0.590675	1	0.175103	1.38523	1129.06	749.568	1508.56	2.01257	1.00904	0.00269118	0.0137538	0.0753708	0.265901	1070.93	840.645	1301.21	1.54787	0.63028	0.00288161	0.00820086	0.792049	0.248268	2830.23	3011.29	2649.17	0.879744	-0.184844	0.205107	0.64789	0.194752	0.166841
VC0645_truB_tRNA_pseudouridine_synthase_B	386.624	366.52	406.727	1.1097	0.15017	0.681215	1	0.27164	0.340255	1201.22	742.857	1659.58	2.23405	1.15966	0.000557715	0.00372354	0.103163	0.631726	1041.85	804.935	1278.76	1.58865	0.667804	0.00226868	0.00664168	0.188923	0.569589	2958	3312.44	2603.57	0.786	-0.347399	0.01799	0.142735	0.43946	0.34157
VC0646_rpsO_30S_ribosomal_protein_S15	3816.18	3686.57	3945.79	1.07031	0.0980354	0.924721	1	1.17831	1.11191	12969.6	7466.79	18472.4	2.47394	1.30681	0.000108539	0.000931469	0.386439	0.5871	10293.6	7807.3	12779.9	1.63692	0.710983	0.000444931	0.00160847	0.576197	2.27001	31448.9	36880.7	26017	0.705437	-0.503411	3.75404e-05	0.000940194	0.490087	1.04829
VC0647_-_polynucleotide_phosphorylase	6468.04	6229.97	6706.11	1.07643	0.106251	0.754881	1	0.0870646	0.172212	14976.9	12629.6	17324.2	1.37171	0.455978	0.156878	0.305334	0.0530079	1.52879	14152	13273.1	15031	1.13244	0.179436	0.375105	0.492396	0.127877	0.735557	32588.7	34572.5	30604.9	0.885237	-0.175864	0.164822	0.588716	1.28702	0.617826
VC0648_-_lipoprotein_NlpI	2704.2	2771.1	2637.3	0.951718	-0.0713943	0.617848	1	0.752924	0.768599	5604.65	5613.5	5595.81	0.99685	-0.00455201	0.698792	0.819165	0.660687	0.0654559	5244.21	5218.56	5269.86	1.00983	0.0141127	0.966673	0.983663	0.761991	0.0185013	10948	11166.9	10729.1	0.960797	-0.0576963	0.702047	0.949802	0.0510667	0.0255712
VC0649_-_MarR_family_transcriptional_regulator	578.724	679.266	478.183	0.703971	-0.506413	0.021162	0.837625	0.773139	2.27753	1371.22	1378.01	1364.42	0.990142	-0.0142928	0.997195	1	0.577782	3.75948	1164.33	945.753	1382.9	1.46222	0.54816	0.00501795	0.013461	2.18543	5.02209	2768.11	2720.09	2816.13	1.03531	0.0500576	0.870431	0.986144	3.61476	3.95924
VC0650_vmrA_multidrug_efflux_pump_VmrA	726.969	803.336	650.602	0.809876	-0.304227	0.138336	1	0.98057	2.41695	1795.64	1630.03	1961.25	1.2032	0.266875	0.330904	0.508347	0.681224	5.05277	1684.73	1286.86	2082.59	1.61835	0.69452	0.000507221	0.0018117	1.79714	21.3268	4075.73	3909.24	4242.23	1.08518	0.117934	0.953808	1	3.89392	15.8516
VC0651_-_hypothetical_protein	1448.57	1362.63	1534.51	1.12614	0.171387	0.474983	1	0.811289	0.466372	2391.14	2762.06	2020.23	0.73142	-0.451228	0.0704702	0.173889	1.16748	0.352292	2555.64	3038.21	2073.06	0.68233	-0.551459	0.00187469	0.00561973	0.599185	0.164866	4127.45	4033.96	4220.94	1.04635	0.065365	0.547871	0.908323	0.518242	0.277955
VC0652_-_protease	638.976	629.238	648.714	1.03095	0.0439768	0.810955	1	0.226079	0.558468	1121.64	1275.88	967.395	0.758218	-0.399316	0.113845	0.243846	0.283311	1.073	1094.65	1284.69	904.62	0.704154	-0.506037	0.00587645	0.0153191	0.759738	0.0441222	1887.1	1932.53	1841.68	0.95299	-0.0694665	0.848029	0.98074	1.58576	0.0553065
VC0653_-_c-di-GMP_phosphodiesterase_A-like_protein	4585.85	4569.77	4601.93	1.00704	0.0101181	0.811708	1	0.239967	0.355151	8559.78	9275.54	7844.02	0.845667	-0.241838	0.433267	0.608487	0.325048	0.0732902	8299.8	9112.65	7486.95	0.821599	-0.283493	0.0738828	0.133734	0.456197	0.130861	15449.9	15658.2	15241.5	0.973387	-0.0389139	0.79425	0.975546	0.112385	0.131381
VC0654_-_hypothetical_protein	732.739	753.397	712.08	0.945159	-0.0813704	0.680287	1	0.0536799	0.240046	1645.83	1527.56	1764.11	1.15485	0.20771	0.673331	0.799955	0.0321386	1.21938	1562.8	1409.85	1715.76	1.21698	0.28331	0.162162	0.252722	0.220372	0.248328	3508.2	3523.57	3492.83	0.991278	-0.0126391	0.934214	0.997565	1.16743	0.19053
VC0655_-_acetyltransferase	742.761	779.916	705.606	0.90472	-0.144456	0.453463	1	0.432464	0.836171	1440.61	1580.37	1300.86	0.823134	-0.2808	0.173902	0.330202	0.420172	0.712214	1368.63	1397.35	1339.9	0.958886	-0.0605695	0.6972	0.783214	0.978365	0.510111	2662.8	2598.12	2727.48	1.04979	0.0701018	0.649007	0.933933	0.896208	0.511263
VC0656_-_DNA_polymerase_III_subunit_psi	878.096	875.749	880.443	1.00536	0.00771233	0.972671	1	0.0272779	0.190079	1322.74	1775.88	869.599	0.489673	-1.03011	0.000211752	0.00164277	0.0356259	0.125121	1341.38	1743.17	939.596	0.539016	-0.891601	4.19619e-06	2.52749e-05	0.316215	0.159195	1824.58	1736.25	1912.92	1.10175	0.1398	0.269607	0.732025	0.289745	0.311034
VC0657_-_ribosomal-protein-alanine_acetyltransferase	606.007	605.223	606.791	1.00259	0.00373294	0.856517	1	0.238849	0.287521	982.758	1226.72	738.798	0.602255	-0.731554	0.0060239	0.0253435	0.320701	0.0984617	980.521	1200.85	760.187	0.633038	-0.659636	0.000884631	0.00297356	0.377044	0.00805848	1511.09	1474.56	1547.63	1.04955	0.0697764	0.698532	0.947863	0.164726	0.009118
VC0658_-_c-di-GMP_phosphodiesterase_A-like_protein	2985.71	2680.33	3291.08	1.22786	0.296149	0.0813732	1	1.44157	3.56007	3601.76	5446.79	1756.73	0.322525	-1.63252	1.30486e-07	2.50572e-06	4.47363	0.180125	4468.58	6520.46	2416.7	0.370633	-1.43194	8.24496e-17	2.28444e-15	6.29248	0.385267	4212.46	3504.63	4920.29	1.40394	0.489482	0.000663243	0.0102092	0.462409	1.57679
VC0659_prfC_peptide_chain_release_factor_3	1283.61	1202.95	1364.27	1.13411	0.181555	0.560998	1	0.0692553	0.668904	2248.39	2438.92	2057.86	0.843756	-0.245102	0.325271	0.50346	0.0719618	0.436066	2358.66	2699.68	2017.63	0.747359	-0.420126	0.026385	0.0556235	0.726084	0.0368892	4107.08	4106.3	4107.85	1.00038	0.000544504	0.997596	1	0.492065	0.0608414
VC0660_-_ATP-dependent_RNA_helicase_SrmB	767.152	786.954	747.351	0.949675	-0.0744937	0.576615	1	0.995831	1.0889	1619.01	1593.85	1644.17	1.03157	0.0448413	0.816483	0.901548	0.859369	1.43159	1584.65	1478.69	1690.6	1.14331	0.193217	0.432475	0.546618	0.975189	0.867611	3360.39	3278.87	3441.92	1.04973	0.0700146	0.977041	1	1.25036	0.81092
VC0661_-_hypothetical_protein	192.872	192.097	193.648	1.00807	0.0116006	0.90749	1	0.14426	1.22784	405.994	389.416	422.573	1.08515	0.117888	0.835815	0.912504	0.114596	0.551779	403.754	383.295	424.213	1.10675	0.146334	0.727017	0.808746	1.12343	0.00913186	853.307	842.972	863.642	1.02452	0.034949	0.923249	0.99734	0.459976	0.00734201
VC0662_-_branched-chain_amino_acid_ABC_transporter_substrate-binding_protein	688.06	641.941	734.179	1.14369	0.19369	0.47043	1	0.122659	0.280652	1378.11	1302.29	1453.93	1.11644	0.158912	0.657715	0.789676	0.134916	0.208995	1300.58	1453.63	1147.54	0.789431	-0.341115	0.0785005	0.140195	0.320201	0.0749639	2619.37	2902.62	2336.13	0.804836	-0.313233	0.0548597	0.308023	0.264572	0.0662297
VC0663_prfB_peptide_chain_release_factor_2	1421.4	1413.85	1428.94	1.01067	0.0153156	0.815635	1	1.12317	1.37831	3973.39	2863.11	5083.68	1.77558	0.828291	0.0213961	0.0698027	0.549302	1.0452	3803.31	2827.18	4779.43	1.69053	0.757475	0.000193469	0.000773678	0.748812	0.0387889	9936.06	10141.7	9730.43	0.959448	-0.0597241	0.606476	0.922674	0.633444	0.0265222
VC0664_lysS_lysyl-tRNA_synthetase	2768.7	2767.26	2770.14	1.00104	0.0015017	0.800868	1	1.05881	0.731648	8235.99	5603.89	10868.1	1.93938	0.955599	0.00585865	0.0247826	0.440986	1.13776	7642.94	5481.63	9804.25	1.78856	0.838802	1.72204e-05	9.00243e-05	0.360276	1.10383	20824.3	21685.5	19963.2	0.920581	-0.119384	0.392645	0.837207	0.705246	0.693619
VC0665_-_Fis_family_transcriptional_regulator	4247.04	4022.1	4471.97	1.11185	0.152961	0.404575	1	0.447245	0.220331	7275.02	8166.26	6383.78	0.781726	-0.355265	0.300086	0.474922	0.699598	0.103996	8215.77	8854.08	7577.46	0.855815	-0.224629	0.172054	0.264784	0.247522	0.283148	14083.2	12738	15428.4	1.21121	0.276446	0.0470241	0.280287	0.0854593	0.420876
VC0666_-_hypothetical_protein	1643.52	1633.46	1653.58	1.01232	0.0176634	0.848314	1	0.0871594	0.282906	2547.52	3314.33	1780.71	0.537275	-0.896267	0.0014418	0.00816659	0.179233	0.842652	2379.28	3274.32	1484.24	0.453298	-1.14147	4.18078e-10	5.23137e-09	0.548038	0.316048	3289.16	3556.84	3021.48	0.849486	-0.235338	0.238425	0.688824	2.00165	0.625314
VC0667_-_aldo/keto_reductase	838.849	875.863	801.836	0.915481	-0.127398	0.998118	1	1.81849	0.808396	1761.56	1779.02	1744.09	0.980365	-0.0286086	0.820557	0.904165	1.78319	0.00369489	1512.09	1587.74	1436.43	0.904704	-0.144482	0.239612	0.345138	0.983412	0.517595	3202.78	3481.1	2924.46	0.840098	-0.251371	0.0660012	0.349275	0.0108075	0.486141
VC0668_-_DNA_mismatch_repair_protein	108.315	100.298	116.332	1.15986	0.21395	0.567975	1	0.561429	0.298626	219.07	203.167	234.973	1.15655	0.209825	0.788734	0.881192	0.517131	0.0613554	222.351	230.36	214.342	0.930464	-0.103978	0.529268	0.635962	0.302438	0.178376	452.613	468.887	436.34	0.930587	-0.103787	0.446317	0.868909	0.0424394	0.16703
VC0669_-_hypothetical_protein	1.39429	1.14944	1.63913	1.42603	0.512001	1	1	0.273318	0.135458	2.65932	2.32292	2.99573	1.28964	0.366966	1	1	0.272738	1.24712	3.40811	3.24588	3.57034	1.09996	0.137454	1	1	0.135514	0.102661	6.63053	5.99442	7.26665	1.21224	0.277671	0.476621	0.879131	1.19147	0.100518
VC0670_-_hypothetical_protein	9.34635	9.19667	9.49602	1.03255	0.0462111	0.907569	1	0.121233	0.0906501	19.5952	18.6759	20.5145	1.09845	0.135463	0.625158	0.764739	0.129597	0.127974	18.3518	18.7993	17.9044	0.952398	-0.0703637	0.851071	0.903248	0.090996	0.105493	38.6892	40.9319	36.4466	0.89042	-0.167442	0.384638	0.833059	0.119165	0.100582
VC0671_-_dinucleoside_polyphosphate_hydrolase	2002.49	2062.05	1942.92	0.942232	-0.0858464	0.843224	1	0.580022	0.904094	4299.35	4186.07	4412.63	1.05412	0.0760442	0.701036	0.821019	0.549718	0.0920026	4067.14	3847.78	4286.49	1.11402	0.155771	0.490162	0.600929	0.888683	0.364179	8765.91	8805.93	8725.89	0.990911	-0.0131724	0.839421	0.980524	0.076127	0.297395
VC0672_-_fused_phosphoenolpyruvate-protein_phosphotransferase_PtsP/GAF_domain	6380.02	6383.45	6376.6	0.998927	-0.00154954	0.975529	1	0.144095	0.223361	11534.8	12951.5	10118	0.781219	-0.3562	0.18493	0.344512	0.200644	0.00443214	11412.2	12623.9	10200.5	0.808034	-0.307512	0.0751894	0.135341	0.27842	0.107832	20479.9	20194	20765.8	1.02832	0.0402867	0.821304	0.97883	0.00638381	0.114187
VC0673_-_hypothetical_protein	1985.38	1920.9	2049.87	1.06714	0.0937516	0.748118	1	0.0538192	0.566637	2916.35	3897.37	1935.33	0.496573	-1.00992	0.000612702	0.00404196	0.133512	0.378426	3072.46	4056.38	2088.53	0.514875	-0.957707	9.07183e-08	7.71703e-07	0.84898	0.347157	4055.96	3860.2	4251.71	1.10142	0.139367	0.628144	0.926805	0.683439	0.7501
VC0674_-_prolipoprotein_diacylglyceryl_transferase	1017.13	1024.09	1010.17	0.986413	-0.0197364	0.756245	1	0.920688	1.93352	2205.79	2074.31	2337.28	1.12677	0.172195	0.829815	0.907998	0.747612	1.53696	2170.14	1998.45	2341.83	1.17182	0.228755	0.349113	0.465684	1.64064	1.20031	4714.59	4661.52	4767.66	1.02277	0.0324816	0.811028	0.97883	1.27443	1.06175
VC0675_thyA_thymidylate_synthase	1756.95	1797.36	1716.53	0.955025	-0.0663896	0.614552	1	0.208111	1.22185	4420.32	3643.05	5197.59	1.42671	0.512696	0.137919	0.280301	0.112983	0.801907	4145.78	3396.04	4895.51	1.44154	0.527607	0.00737047	0.0186863	0.838495	0.532618	10168.7	10370.3	9967.11	0.96112	-0.057212	0.551809	0.90916	0.576617	0.394997
VC0676_-_nptA_protein	115.154	110.819	119.489	1.07824	0.108677	0.782036	1	0.3537	0.304119	350.201	224.559	475.844	2.11902	1.0834	0.00123123	0.00715519	0.180194	1.28447	329.644	236.624	422.665	1.78623	0.836919	0.000466109	0.00167566	0.196799	1.17264	904.984	949.656	860.311	0.905919	-0.142546	0.359324	0.813182	0.813692	0.730981
VC0677_nhaR_transcriptional_activator_NhaR	325.564	328.101	323.027	0.984536	-0.0224849	0.993615	1	0.22695	0.0738743	822.009	665.867	978.151	1.46899	0.554823	0.0556914	0.145375	0.17166	0.11127	774.168	639.459	908.877	1.42132	0.507233	0.0189146	0.0421423	0.0546448	0.0542982	1901.31	1952.22	1850.39	0.947838	-0.0772871	0.606093	0.922674	0.0849169	0.0434081
VC0678_-_transcriptional_activator_HlyU	751.049	766.008	736.09	0.960943	-0.0574771	0.708871	1	0.986419	2.82977	1616.19	1551.67	1680.71	1.08316	0.115246	1	1	0.816101	0.0607331	1538.4	1456.15	1620.65	1.11297	0.154417	0.621528	0.721226	2.61269	0.725453	3326.65	3353.89	3299.41	0.983755	-0.0236294	0.661093	0.936178	0.0407597	0.6481
VC0679_rpsT_30S_ribosomal_protein_S20	6665.53	5944.44	7386.61	1.24261	0.313372	0.568837	1	5.70135	7.04137	15903.6	12005.7	19801.5	1.64934	0.721893	0.10798	0.236106	3.96875	0.26318	16427.3	14607.1	18247.4	1.24921	0.321019	0.0922422	0.160021	4.48204	0.5633	38332.8	39512.6	37152.9	0.94028	-0.0888384	0.448808	0.870711	0.152039	0.464175
VC0680_-_MviN_protein	521.208	500.108	542.308	1.08438	0.116874	0.831658	1	0.66478	0.315971	1095.34	1013.17	1177.5	1.16219	0.216848	0.750027	0.853795	0.575985	0.0837469	1112.37	1073.27	1151.47	1.07286	0.101456	0.666656	0.759236	0.260046	0.227371	2346.89	2349.73	2344.05	0.997583	-0.00349141	0.988174	1	0.0580211	0.194553
VC0681_-_bifunctional_riboflavin_kinase/FMN_adenylyltransferase	1687.35	1663.89	1710.82	1.02821	0.040128	0.921345	1	0.22494	0.125751	3911.07	3373.88	4448.25	1.31844	0.398833	0.225511	0.392796	0.164449	0.852115	3782.16	3386.27	4178.05	1.23382	0.303132	0.155665	0.244464	0.0898145	0.102571	8689.67	8873.43	8505.92	0.958583	-0.0610251	0.559932	0.909375	0.634867	0.0791774
VC0682_ileS_isoleucyl-tRNA_synthetase	4704.41	4502.14	4906.68	1.08985	0.124134	0.700597	1	0.259982	0.0169302	13981.3	9128.22	18834.3	2.06331	1.04496	0.000833935	0.00515923	0.113309	0.609578	12893	9712.64	16073.4	1.65489	0.726738	0.00014465	0.000596278	0.0061622	0.144522	35156.5	37587.9	32725.1	0.870628	-0.199872	0.130501	0.528407	0.390428	0.0981738
VC0683_lspA_lipoprotein_signal_peptidase	847.131	792.588	901.674	1.13763	0.186035	0.408732	1	0.535822	0.430628	2499.63	1608.56	3390.7	2.10792	1.07582	0.000433627	0.00299829	0.267614	0.416172	2362.09	1785.5	2938.69	1.64586	0.718842	0.00045051	0.00162712	0.246163	0.276372	6374.35	6765.53	5983.17	0.884362	-0.177292	0.292408	0.757176	0.230174	0.177818
VC0684_-_FKBP-type_peptidylprolyl_isomerase	431.292	454.084	408.499	0.899611	-0.152628	0.437204	1	0.373496	0.662446	1052.55	921.124	1183.98	1.28537	0.36218	0.257056	0.430164	0.264517	0.0676267	950.928	808.465	1093.39	1.35243	0.435553	0.0280148	0.0584873	0.541493	0.0592124	2294.32	2362.66	2225.98	0.942149	-0.0859722	0.532459	0.901139	0.0402947	0.0410956
VC0685_ispH_4-hydroxy-3-methylbut-2-enyl_diphosphate_reductase	932.014	942.134	921.894	0.978517	-0.0313305	0.70258	1	0.481733	0.191027	2347.01	1909.08	2784.93	1.45878	0.544761	0.144799	0.289363	0.289964	0.165281	2197.88	1824.83	2570.93	1.40886	0.494531	0.0124594	0.0294694	0.134983	0.0770493	5395.97	5558.03	5233.91	0.941683	-0.0866865	0.580488	0.914421	0.122633	0.044549
VC0686_-_hypothetical_protein	48.5345	40.6941	56.3749	1.38533	0.470233	0.295746	1	3.08534	0.0208664	148.557	82.2134	214.901	2.61394	1.38623	0.00104704	0.00623882	1.87045	0.763874	159.201	111.601	206.8	1.85302	0.889879	0.000294157	0.00111538	0.0137981	0.562723	425.011	429.069	420.954	0.981087	-0.0275465	0.938236	0.998468	0.500044	0.394751
VC0687_-_carbon_starvation_protein_A	175.327	185.618	165.036	0.889118	-0.169553	0.613829	1	0.49595	0.0318452	397.039	376.772	417.306	1.10758	0.147416	0.541992	0.698004	0.449518	0.388165	366.432	326.738	406.126	1.24297	0.313794	0.191615	0.288315	0.0348109	0.893272	829.938	832.912	826.964	0.992859	-0.0103391	0.907612	0.995725	0.361619	0.797123
VC0688_-_hypothetical_protein	203.351	203.142	203.559	1.00205	0.00295814	0.727405	1	0.758524	0.158413	419.57	412.553	426.586	1.03402	0.0482598	0.606799	0.74723	0.795599	0.945267	425.057	403.054	447.061	1.10919	0.1495	0.700609	0.786588	0.1601	0.583502	880.478	850.834	910.122	1.06968	0.097182	0.846357	0.980627	0.809723	0.559851
VC0689_-_hypothetical_protein	949.714	866.62	1032.81	1.19177	0.253101	0.250978	1	0.161151	0.431242	1502.78	1758.69	1246.88	0.708983	-0.496178	0.122985	0.258989	0.299159	0.215803	1684.5	2045.2	1323.8	0.647272	-0.627556	0.000348771	0.00129711	0.563663	0.196934	2591.28	2487.57	2695	1.08338	0.115544	0.641978	0.932488	0.246611	0.308444
VC0690_-_N-acetylmuramic_acid-6-phosphate_etherase	1438	1410.38	1465.61	1.03916	0.0554223	0.79466	1	0.116919	0.445815	2553.37	2861.51	2245.23	0.784632	-0.349913	0.221329	0.387252	0.170915	0.0945969	2643.36	2902.18	2384.55	0.82164	-0.283421	0.114217	0.190313	0.540419	0.358523	4668.16	4482.26	4854.06	1.08295	0.114966	0.446663	0.868909	0.138101	0.429395
VC0691_anmK_anhydro-N-acetylmuramic_acid_kinase	1993.05	2060.65	1925.44	0.934387	-0.0979084	0.753451	1	0.0650497	0.605473	3470.53	4180.88	2760.18	0.66019	-0.599046	0.0319888	0.0964889	0.112813	0.509052	3321.56	3812.97	2830.15	0.742244	-0.430034	0.0218883	0.0475658	0.877952	0.494563	5636.7	5512.1	5761.3	1.04521	0.0637924	0.509521	0.895391	0.810238	0.662435
VC0692_-_beta-hexosaminidase	311.012	302.245	319.779	1.05801	0.0813543	0.828328	1	0.281906	0.242887	888.561	612.696	1164.43	1.90049	0.926375	0.00495738	0.0218271	0.132621	0.00912245	826.448	632.898	1020	1.61163	0.688521	0.00182345	0.00551727	0.139801	0.0832	2200.41	2324.15	2076.67	0.893516	-0.162435	0.300027	0.764654	0.0138002	0.0615871
VC0693_-_two-component_response-regulatory_protein_YehT	755.718	773.392	738.044	0.954295	-0.0674924	0.632403	1	0.462134	0.298589	1853.78	1567.52	2140.05	1.36525	0.449161	0.230509	0.397891	0.299211	0.11299	1863.58	1460.59	2266.56	1.55181	0.633952	0.00191285	0.00571203	0.187685	0.179374	4442.5	4270.38	4614.62	1.08061	0.111848	0.538294	0.902508	0.0619613	0.145077
VC0694_-_hypothetical_protein	1149.21	1240.17	1058.24	0.853302	-0.228872	0.228712	1	1.28846	0.123901	2398.52	2511.43	2285.6	0.910078	-0.135938	0.342298	0.51846	1.13531	0.025914	2183.13	2094.47	2271.79	1.08466	0.117244	0.639636	0.736903	0.119611	0.622227	4593.31	4561.4	4625.23	1.01399	0.0200465	0.929091	0.99734	0.0215924	0.592007
VC0695_-_phospho-2-dehydro-3-deoxyheptonate_aldolase	557.702	550.655	564.749	1.02559	0.0364598	0.687899	1	0.832738	0.0138762	3325.46	1118.31	5532.61	4.94729	2.30664	4.95709e-13	2.91342e-11	0.104279	0.227342	2248.07	1118.03	3378.11	3.02148	1.59525	4.34815e-13	7.91854e-12	0.00510142	2.31273	8960.27	11043.2	6877.31	0.622762	-0.683247	5.70347e-07	2.80048e-05	0.148871	0.685128
VC0696_tyrA_bifunctional_chorismate_mutase/prephenate_dehydrogenase	569.494	570.077	568.912	0.997956	-0.0029519	0.86528	1	0.632752	0.0188188	2434.13	1157.59	3710.66	3.20552	1.68056	4.87311e-08	1.02733e-06	0.156784	0.550782	1924.45	1126.23	2722.66	2.4175	1.27351	4.75384e-09	4.98382e-08	0.00778592	2.29856	6473.29	7403.56	5543.03	0.748698	-0.417544	0.00153319	0.0200921	0.28027	0.920984
VC0697_-_hypothetical_protein	1372.4	1309.24	1435.56	1.09648	0.132879	0.317722	1	0.850917	4.01414	2073.09	2656.62	1489.55	0.560693	-0.834718	0.0053756	0.0232204	1.5481	0.20099	2405.18	2844.1	1966.25	0.691344	-0.532524	0.00114644	0.00369049	5.14144	0.471642	3487.86	2972.89	4002.82	1.34644	0.429149	0.00355857	0.0388088	0.278474	0.853087
VC0698_-_ABC_transporter_ATP-binding_protein	3660.39	3560.3	3760.47	1.05622	0.0789149	0.859982	1	1.00963	0.438988	8532.58	7210.99	9854.17	1.36655	0.450537	0.247068	0.417411	0.70486	0.918791	8213.12	7443.4	8982.84	1.20682	0.271211	0.212484	0.312918	0.333318	0.788972	18976.9	19663.7	18290.1	0.930143	-0.104475	0.388063	0.833959	0.727891	0.660189
VC0699_-_hypothetical_protein	6.65235	5.56073	7.74396	1.39261	0.477796	0.323015	1	0.0199334	0.0075346	11.3284	11.2722	11.3846	1.00997	0.0143125	0.906681	0.951012	0.0175399	0.448928	13.5268	15.3281	11.7254	0.764963	-0.386538	0.368624	0.485368	0.0066149	0.650596	23.3081	22.7498	23.8665	1.04909	0.069134	0.474516	0.876916	0.458541	0.668232
VC0700_-_soluble_lytic_murein_transglycosylase	1554.28	1531.09	1577.46	1.03029	0.0430456	0.780687	1	0.340285	0.115838	2984.97	3106.57	2863.38	0.921717	-0.117604	0.68674	0.811659	0.402641	0.289272	3000.28	3123.28	2877.29	0.921238	-0.118353	0.491138	0.601745	0.138137	0.100958	5787.43	5717.05	5857.8	1.02462	0.035088	0.689951	0.947863	0.352291	0.110363
VC0701_-_Trp_operon_repressor	1061.51	1022.57	1100.46	1.07617	0.105903	0.761186	1	0.00144114	0.36672	1783.87	2073.92	1493.82	0.720289	-0.473352	0.0872334	0.202194	0.001663	0.0529953	1891.24	2178.66	1603.81	0.736147	-0.441934	0.0235601	0.0507157	0.452489	0.00568566	3123.55	2981.86	3265.24	1.09503	0.130976	0.379611	0.828651	0.0830641	0.0135072
VC0702_-_NTPase	348.001	378.807	317.195	0.837353	-0.256092	0.303445	1	1.47762	0.546123	905.316	768.35	1042.28	1.35652	0.439909	0.166279	0.318989	0.919725	0.747925	796.887	627.669	966.105	1.5392	0.622177	0.00691155	0.0176613	0.409451	1.92045	2023.05	2079.09	1967.01	0.946092	-0.0799481	0.35952	0.813182	0.552421	1.37617
VC0703_-_c-di-GMP_phosphodiesterase_A-like_protein	1060.34	1089.53	1031.15	0.946413	-0.0794584	0.631222	1	0.388059	2.39907	2895.28	2207.99	3582.58	1.62255	0.698267	0.0431732	0.119963	0.196061	0.573723	2806.72	2039.76	3573.67	1.75201	0.80901	0.000111327	0.000475069	1.36268	2.92165	7212.17	7147.37	7276.96	1.01813	0.0259225	0.947885	1	0.335025	1.96826
VC0704_-_spermidine/putrescine_ABC_transporter_periplasmic_spermidine/putrescine-binding_protein	515.356	528.875	501.837	0.948877	-0.075707	0.615077	1	0.563419	0.123836	1281.34	1071.91	1490.77	1.39077	0.47588	0.209362	0.374247	0.354679	0.509963	1320.37	993.251	1647.49	1.65869	0.730043	0.000327447	0.00122299	0.071343	0.920928	3164.66	2975.48	3353.84	1.12716	0.172691	0.19932	0.639026	0.349345	0.678027
VC0705_-_chorismate_mutase	887.541	909.252	865.831	0.952246	-0.0705944	0.881859	1	0.107328	0.0661255	2024.99	1845.02	2204.97	1.19509	0.257122	0.380022	0.559067	0.103915	0.0578707	1771.92	1713.96	1829.87	1.06762	0.0944036	0.801806	0.869745	0.0643	0.674644	4063.07	4400.49	3725.65	0.846645	-0.240171	0.0794074	0.392884	0.0498512	0.558998
VC0706_-_sigma-54_modulation_protein	24974.1	29520.2	20427.9	0.691997	-0.531163	0.159431	1	6.92035	3.76243	46438.7	60093.4	32784	0.545552	-0.874211	0.00291768	0.0145285	8.53449	4.92159	32833	40484.4	25181.6	0.622006	-0.684999	8.24606e-06	4.63497e-05	8.38469	1.92338	58368.1	65484.6	51251.7	0.782653	-0.353556	0.00791465	0.0743364	11.7446	2.4062
VC0707_-_hypothetical_protein	204.272	217.097	191.448	0.881855	-0.181387	0.825459	1	4.08607	2.94884	356.525	441.168	271.883	0.61628	-0.698343	0.0463201	0.127249	5.1241	0.944355	311.038	379.387	242.688	0.639684	-0.644568	0.00199897	0.00593859	4.31391	0.776943	518.543	543.061	494.026	0.909707	-0.136527	0.719839	0.953554	1.6783	1.01964
VC0708_-_hypothetical_protein	1025.8	1085.77	965.83	0.889538	-0.168872	0.351145	1	1.0386	0.752648	4985.74	2199.03	7772.45	3.53448	1.8215	8.23687e-08	1.64946e-06	0.163781	0.734872	4334.68	1911.09	6758.26	3.53633	1.82225	1.48769e-17	4.54391e-16	0.169279	0.527574	14633.3	15506.9	13759.7	0.887328	-0.172461	0.173357	0.603496	0.313439	0.229904
VC0709_rluD_23S_rRNA_pseudouridine_synthase_D	2581.07	2477.89	2684.24	1.08327	0.115399	0.863236	1	0.65393	0.936657	5608.12	5019.32	6196.92	1.23461	0.304059	0.521136	0.678807	0.520796	0.576974	5942.28	5311.29	6573.27	1.2376	0.307549	0.102024	0.17388	0.66362	0.382652	12873.7	12365.9	13381.4	1.08212	0.113861	0.413725	0.853775	0.426627	0.317715
VC0710_-_hypothetical_protein	2303.55	2290.54	2316.55	1.01135	0.0162866	0.900654	1	0.370169	0.442146	4248.16	4641.73	3854.58	0.830418	-0.26809	0.239564	0.409009	0.408199	0.800688	4092.74	4584.31	3601.17	0.785541	-0.348241	0.0513069	0.0974153	0.5095	0.350435	7510.32	7688.56	7332.08	0.953635	-0.0684909	0.501677	0.89305	0.925156	0.439497
VC0711_-_clpB_protein	3775.37	4229.27	3321.47	0.785354	-0.348586	0.0978459	1	1.59598	1.7971	10426.3	8574.57	12278.1	1.43192	0.517955	0.123489	0.259348	0.830174	1.27897	8761.65	6576.54	10946.8	1.66452	0.735104	0.000146061	0.000600818	1.31347	2.69043	23393.8	24505.1	22282.6	0.909302	-0.137169	0.161352	0.583455	1.0397	1.57284
VC0712_-_hypothetical_protein	767.143	792.387	741.899	0.936283	-0.0949829	0.595887	1	1.06947	2.82382	1634.37	1606.22	1662.51	1.03504	0.0496888	0.898152	0.947236	0.953099	0.438852	1359.46	1467.44	1251.48	0.852836	-0.229659	0.206712	0.30662	3.35403	0.217296	2933.35	3318.73	2547.97	0.767753	-0.381285	0.0111097	0.0990678	0.560645	0.203544
VC0713_-_hypothetical_protein	3303.75	3877.6	2729.9	0.704019	-0.506314	0.0559241	1	2.30287	1.22222	6037.73	7879.19	4196.28	0.532577	-0.908937	0.00392594	0.0181635	2.98414	0.463174	4695.56	5400.51	3990.61	0.738932	-0.436486	0.0268361	0.0563296	2.27399	0.0654088	8250.64	8376.7	8124.58	0.969902	-0.0440891	0.757776	0.965847	0.947415	0.0898995
VC0714_-_hypothetical_protein	253.296	280.483	226.109	0.806141	-0.310895	0.322692	1	1.17791	0.0363571	580.077	569.63	590.525	1.03668	0.0519724	0.667484	0.795444	1.01563	0.124921	498.226	447.603	548.85	1.2262	0.294193	0.2098	0.309906	0.036835	0.250506	1148.14	1178.91	1117.37	0.947799	-0.0773468	0.567946	0.909375	0.15514	0.203055
VC0715_-_nitroreductase_A	680.401	709.337	651.464	0.918413	-0.122785	0.794735	1	1.30777	0.218984	1388.5	1440.6	1336.4	0.92767	-0.108316	0.913373	0.954687	1.34332	0.262191	1237.67	1289.9	1185.44	0.919021	-0.121831	0.424445	0.540607	0.270811	0.442686	2540.34	2667.37	2413.31	0.904754	-0.144402	0.255324	0.715092	0.315162	0.425549
VC0716_-_ferredoxin	126.036	119.885	132.186	1.10261	0.140921	0.811012	1	0.924476	1.17059	241.397	242.769	240.024	0.988695	-0.0164028	0.599994	0.742412	0.934527	1.22237	248.068	261.536	234.601	0.897013	-0.1568	0.3215	0.435744	1.14477	1.06578	478.223	478.8	477.646	0.99759	-0.00348125	0.645584	0.933676	1.17724	1.15654
VC0717_-_protease	560.923	567.403	554.444	0.977162	-0.033331	0.563262	1	1.92805	2.23481	1466.67	1148.56	1784.78	1.55393	0.63592	0.127188	0.264395	1.10614	0.791511	1359.73	1096.69	1622.76	1.47969	0.565291	0.0081587	0.0203784	1.52957	1.1082	3432.01	3560.62	3303.41	0.927763	-0.108172	0.283697	0.746075	0.539223	0.738003
VC0718_rdgC_recombination_associated_protein	333.104	346.201	320.006	0.924336	-0.11351	0.470673	1	1.09314	0.870519	1035.16	701.151	1369.17	1.95275	0.965509	0.00652837	0.0271323	0.442565	0.632721	864.896	633.185	1096.61	1.73189	0.792347	0.000520232	0.00185136	0.531623	1.569	2481.99	2731.47	2232.5	0.817326	-0.291017	0.0235709	0.173551	0.400677	0.901156
VC0719_-_DNA-binding_response_regulator_PhoB	511.832	490.297	533.367	1.08785	0.121473	0.649353	1	0.0799469	0.180057	1006.61	994.855	1018.37	1.02363	0.0336971	0.889824	0.941524	0.105976	0.276448	1019.48	1055.86	983.098	0.931091	-0.103005	0.657507	0.752998	0.179317	0.602197	2016.78	2032.34	2001.22	0.984688	-0.0222615	0.974347	1	0.269174	0.60343
VC0720_phoR_phosphate_regulon_sensor_protein	401.973	385.311	418.635	1.08648	0.119668	0.570065	1	0.121377	0.228742	912.307	781.571	1043.04	1.33455	0.416348	0.178041	0.335416	0.102221	0.309137	912.798	828.781	996.816	1.20275	0.266336	0.292819	0.406968	0.186704	0.0954729	2055.19	2081.08	2029.29	0.975115	-0.0363564	0.734275	0.95909	0.213482	0.0693255
VC0721_-_phosphate_ABC_transporter_periplasmic_phosphate-binding_protein	483.729	431.173	536.286	1.24378	0.314737	0.269375	1	0.00753164	0.217271	831.514	874.457	788.572	0.901785	-0.149145	0.570117	0.719884	0.00851533	0.230231	916.614	1061.64	771.585	0.726783	-0.460403	0.0229028	0.0495205	0.235711	0.000121501	1572.09	1573.31	1570.86	0.99844	-0.00225239	0.954281	1	0.22021	0.00047934
VC0722_-_exopolyphosphatase	5507.1	5497.94	5516.26	1.00333	0.00479872	1	1	0.0157218	0.0690262	8957.25	11150.5	6764.03	0.606615	-0.721148	0.00570376	0.0243131	0.0234034	0.0322689	9476.29	10921	8031.63	0.735433	-0.443335	0.0125215	0.0295804	0.101603	0.115147	14926.8	13502.2	16351.5	1.21103	0.276232	0.037612	0.243231	0.063122	0.182677
VC0723_-_polyphosphate_kinase	2823.96	2897.33	2750.6	0.949358	-0.0749757	0.851981	1	0.143695	0.172819	4367.54	5879.61	2855.47	0.485657	-1.04199	0.000282148	0.0020807	0.29872	0.0262921	4298.47	5446.16	3150.78	0.578532	-0.789532	1.07819e-05	5.94922e-05	0.315171	0.00767481	6056.7	5698.67	6414.73	1.12566	0.170765	0.250708	0.709797	0.0451192	0.020078
VC0724_-_phosphate_ABC_transporter_permease	1335.77	1264.34	1407.2	1.11299	0.154442	0.544296	1	0.0181446	8.14471e-05	2518.79	2564.7	2472.88	0.9642	-0.0525963	0.81218	0.898432	0.0289742	0.0322564	2577.71	2785.66	2369.77	0.8507	-0.233277	0.225	0.328234	0.000246635	0.262287	4880.26	4936.13	4824.39	0.977362	-0.0330354	0.975103	1	0.0502545	0.290031
VC0725_-_phosphate_ABC_transporter_permease	1265.89	1252.02	1279.77	1.02216	0.0316235	0.882927	1	0.142421	0.0842876	2529.07	2540.6	2517.53	0.990917	-0.0131636	0.972427	0.993328	0.169136	0.153141	2566.38	2533.54	2599.22	1.02592	0.0369223	0.863756	0.913693	0.0847182	0.229391	5158.6	5025.88	5291.32	1.05281	0.07425	0.574748	0.911132	0.17709	0.213958
VC0726_-_phosphate_transporter_ATP-binding_protein	736.775	732.881	740.668	1.01063	0.0152488	0.886879	1	0.00793668	0.257081	1589.16	1486.34	1691.98	1.13836	0.186957	0.587852	0.731869	0.00525149	0.815238	1515.67	1466.39	1564.95	1.06721	0.0938503	0.84693	0.900313	0.250526	0.450392	3280.79	3375.3	3186.28	0.944	-0.0831419	0.46042	0.872482	0.710059	0.421343
VC0727_-_transcriptional_regulator_PhoU	967.823	998.219	937.428	0.939101	-0.0906473	0.569769	1	0.298228	0.235455	2394.63	2023.15	2766.12	1.36723	0.45126	0.225481	0.392796	0.180504	2.13463	2219.64	1855.26	2584.02	1.39281	0.477995	0.0268959	0.0564246	0.166828	2.11651	5389.78	5519.62	5259.94	0.952954	-0.0695213	0.373646	0.823041	1.69822	1.48341
VC0728_-_hypothetical_protein	2854.49	2867.62	2841.37	0.990845	-0.0132685	0.786313	1	1.16285	0.508341	3848.53	5825.13	1871.93	0.321354	-1.63777	3.39843e-08	7.61995e-07	2.89916	0.0294896	3871.34	5626.81	2115.88	0.376035	-1.41106	1.32474e-15	3.15255e-14	1.12062	0.0317503	4022.19	3736.53	4307.84	1.1529	0.205266	0.147718	0.564704	0.111869	0.119764
VC0729_-_hypothetical_protein	5.08673	4.37308	5.80038	1.32638	0.407497	0.243439	1	0.682642	0.0301084	7.35967	8.90414	5.81521	0.653091	-0.614644	0.638512	0.774132	0.688323	0.333227	8.32878	11.4818	5.17575	0.450778	-1.14951	0.00770168	0.0194244	0.0297645	0.0328615	11.0774	11.6166	10.5381	0.907155	-0.140579	0.681019	0.942781	0.379134	0.0342396
VC0730_-_copper_homeostasis_protein	714.739	653.804	775.674	1.1864	0.246591	0.232735	1	0.734563	0.020667	1753.59	1327.67	2179.52	1.64161	0.715114	0.0120462	0.0447152	0.541596	1.25637	1856.42	1535.58	2177.26	1.41787	0.503723	0.0169956	0.0383514	0.015529	0.0408118	4392.12	4351.73	4432.5	1.01856	0.0265329	0.823372	0.97883	0.87919	0.0228419
VC0731_-_anti-oxidant_AhpCTSA_family_protein	32209.1	31183.5	33234.7	1.06578	0.0919065	0.771194	1	0.281474	0.0242907	57393.4	63223.7	51563.1	0.815565	-0.294128	0.150426	0.296656	0.353344	0.429852	57223.8	65794.7	48652.9	0.739466	-0.435445	0.00853527	0.0211555	0.036942	0.169489	101000	102954	99045.8	0.962035	-0.0558381	0.782698	0.971859	0.629375	0.202828
VC0732_-_LysR_family_transcriptional_regulator	295.717	275.502	315.932	1.14675	0.19755	0.366638	1	0.247769	0.817452	594.409	559.207	629.612	1.1259	0.17108	0.478937	0.647958	0.284706	0.0869297	589.58	625.677	553.483	0.884614	-0.17688	0.363327	0.479859	0.839486	0.179608	1191.75	1256.56	1126.94	0.896847	-0.157066	0.355676	0.81186	0.0827009	0.199422
VC0733_-_hypothetical_protein	0.733584	0.327965	1.1392	3.47355	1.79641	0.713285	1	0.29431	0.483586	0.973569	0.665474	1.28166	1.92594	0.945565	1	1	0.29377	0.125556	1.94385	2.25185	1.63585	0.726448	-0.461068	1	1	0.484048	0.489578	2.94571	2.56209	3.32934	1.29946	0.377912	0.315874	0.782422	0.129222	0.490245
VC0734_-_malate_synthase	697.994	774.669	621.32	0.802046	-0.318244	0.319248	1	0.60184	0.328253	2776.84	1572.75	3980.93	2.53119	1.33981	5.90189e-06	7.40888e-05	0.175008	13.2263	2964.3	1229.77	4698.82	3.82089	1.93391	3.39498e-18	1.08836e-16	0.0769098	11.7829	8750.1	7931.08	9569.13	1.20654	0.270871	0.241392	0.6936	5.54903	6.20659
VC0735_-_hypothetical_protein	3.3862	2.76834	4.00405	1.44637	0.532439	0.31661	1	0.359847	1.22454	4.56974	5.6344	3.50508	0.622085	-0.684816	0.42641	0.601471	0.368923	0.654465	5.67872	7.93642	3.42102	0.431053	-1.21406	0.0476732	0.091865	1.22284	0.185129	6.98499	7.00732	6.96266	0.993627	-0.00922382	0.894305	0.994895	0.721097	0.183948
VC0736_-_isocitrate_lyase	851.228	922.928	779.529	0.844626	-0.243615	0.782658	1	4.10069	1.49064	2276.11	1877.05	2675.17	1.42519	0.511158	0.0148044	0.0516888	2.48702	7.71032	2213.92	1544.25	2883.59	1.86731	0.900959	7.07412e-05	0.000319819	0.937243	7.12964	5601.08	5330.32	5871.84	1.10159	0.13959	0.85522	0.98108	5.10005	4.85821
VC0737_-_acetoin_utilization_protein_AcuB	4266.22	4157.98	4374.47	1.05206	0.0732233	0.611756	1	0.587523	1.34473	5519.3	8443.53	2595.06	0.307343	-1.70208	1.42726e-09	4.1316e-08	1.63457	0.017802	5960.56	8664.37	3256.75	0.375879	-1.41166	1.57328e-16	4.15154e-15	2.75759	0.131753	5905.08	5180.35	6629.82	1.2798	0.355919	0.0161211	0.13165	0.0738892	0.449684
VC0738_-_hypothetical_protein	1.74576	2.68713	0.804381	0.299345	-1.74012	0.191673	1	0.435562	0.243596	4.31457	5.46491	3.16423	0.579008	-0.788345	0.409531	0.585109	0.444403	0.11022	2.90134	1.59443	4.20826	2.63935	1.40018	0.214574	0.315397	0.245167	0.25397	7.4423	6.31369	8.57091	1.35751	0.440965	0.434069	0.862578	0.112874	0.257728
VC0739_queA_S-adenosylmethionine:tRNA_ribosyltransferase-isomerase	268.543	268.323	268.763	1.00164	0.00236173	0.765828	1	1.30416	1.39245	792.904	543.452	1042.36	1.91803	0.939625	0.00725125	0.0296392	0.62463	1.46822	749.714	531.716	967.713	1.81998	0.863923	0.000128075	0.000535477	0.768961	1.98957	2024.3	2078.93	1969.67	0.947445	-0.0778855	0.425128	0.857865	0.860308	1.22788
VC0740_-_hypothetical_protein	2.74181	2.2638	3.21982	1.42231	0.508239	0.685785	1	0.0588617	0.0754791	4.23343	4.58821	3.87864	0.84535	-0.242379	0.69654	0.817759	0.0578632	0.113708	5.69498	6.36982	5.02015	0.788116	-0.343521	0.621753	0.721226	0.0737662	0.309921	8.98407	7.74509	10.2231	1.31994	0.400472	0.197239	0.636911	0.113601	0.31184
VC0741_tgt_queuine_tRNA-ribosyltransferase	558.07	552.719	563.421	1.01936	0.0276671	0.893273	1	0.780759	0.0254882	1689.81	1119.79	2259.82	2.01807	1.01298	0.00382972	0.0178552	0.330683	0.0112885	1513.74	1115.27	1912.2	1.71457	0.777845	0.000300135	0.00113583	0.0120241	0.82267	4201.44	4510.04	3892.84	0.86315	-0.212316	0.101349	0.458528	0.00219745	0.463154
VC0742_yajC_preprotein_translocase_subunit_YajC	1558.98	1828.89	1289.08	0.704842	-0.504629	0.0439684	1	0.33639	0.145899	4380.18	3710.67	5049.69	1.36086	0.444515	0.142858	0.286825	0.186645	0.850378	3436.07	2551.28	4320.86	1.6936	0.760097	0.000281985	0.00107448	0.109097	1.9647	9437.86	10079.3	8796.38	0.872714	-0.196419	0.0906153	0.427612	0.753901	1.14164
VC0743_secD_preprotein_translocase_subunit_SecD	3138.28	3201.2	3075.36	0.960688	-0.0578606	0.708462	1	0.350903	0.026985	8359.47	6487.69	10231.2	1.57703	0.657206	0.0562618	0.146568	0.179551	0.221675	7538.18	6087.45	8988.9	1.47663	0.562307	0.00517061	0.0138132	0.0140759	0.684726	19360.3	20421.6	18299	0.896062	-0.158329	0.179577	0.612645	0.182528	0.424438
VC0744_secF_preprotein_translocase_subunit_SecF	2315.36	2360.04	2270.68	0.962137	-0.0556857	0.697059	1	0.150354	0.367285	5517.56	4784.21	6250.9	1.30657	0.385783	0.280855	0.454539	0.0913752	0.288261	4900.04	4493.6	5306.49	1.1809	0.239888	0.212799	0.313263	0.300252	0.439827	11639.6	12474.7	10804.4	0.866109	-0.20738	0.137848	0.542854	0.247832	0.359172
VC0745_-_inositol_monophosphatase	895.783	947.272	844.293	0.891289	-0.166036	0.24313	1	3.45043	1.49373	2275.02	1917.64	2632.41	1.37274	0.457053	0.326491	0.504429	2.18753	2.21679	2230.57	1670.21	2790.93	1.67101	0.74072	0.000232783	0.000907504	0.95427	0.914449	5465.25	5249.29	5681.2	1.08228	0.114073	0.676082	0.941185	1.49598	0.607295
VC0746_-_RNA_methyltransferase	602.561	592.198	612.923	1.035	0.0496265	0.805283	1	1.58619	1.21806	1515.26	1198.86	1831.66	1.52783	0.611484	0.150431	0.296656	0.978421	0.0181945	1505.7	1212.62	1798.78	1.48338	0.568892	0.00546602	0.014463	0.78119	0.614709	3658.54	3655.45	3661.63	1.00169	0.00243794	0.924657	0.99734	0.0059092	0.415733
VC0747_-_hypothetical_protein	1109.44	1050.32	1168.56	1.11257	0.153903	0.710692	1	0.728699	2.47924	1951.12	2128.75	1773.49	0.833111	-0.263419	0.246701	0.417119	0.928558	0.180063	2133.48	2311.58	1955.38	0.845905	-0.241433	0.225179	0.328249	2.54321	0.129221	3759.84	3538.44	3981.24	1.12514	0.170107	0.266779	0.729437	0.161751	0.18984
VC0748_-_cysteine_desulfurase	2088.73	2092.1	2085.37	0.996786	-0.00464461	0.85531	1	1.05818	0.563576	3902.79	4243.89	3561.69	0.839251	-0.252826	0.3338	0.511176	1.26154	0.0406592	3642.18	4127.6	3156.75	0.764791	-0.386863	0.0439581	0.0857282	0.704516	0.185674	6768.2	7109.56	6426.85	0.903974	-0.145647	0.282022	0.744728	0.0718177	0.221082
VC0749_-_scaffold_protein	944.555	966.942	922.168	0.953696	-0.0683992	0.743465	1	1.59533	0.289978	1816.71	1961.79	1671.63	0.852092	-0.230919	0.401024	0.57759	1.7775	0.047922	1652.92	1825.63	1480.21	0.810794	-0.302592	0.111362	0.186276	0.366864	0.0992862	3175.17	3336.91	3013.43	0.90306	-0.147106	0.304927	0.771063	0.083404	0.101859
VC0750_-_hesB_family_protein	1151.57	1170.55	1132.59	0.967568	-0.0475652	0.705122	1	1.33666	0.292919	2290.04	2372.89	2207.18	0.930167	-0.104439	0.515702	0.675407	1.37046	0.224004	2251.38	2242.25	2260.51	1.00814	0.0117	0.8307	0.890119	0.305941	0.674448	4504.41	4406.38	4602.44	1.04449	0.0628054	0.453295	0.872482	0.258842	0.710823
VC0751_hscB_co-chaperone_HscB	408.426	416.856	399.997	0.959558	-0.0595582	0.822144	1	0.452721	0.191792	1059.86	845.226	1274.5	1.50788	0.592521	0.0831302	0.195432	0.270879	0.120244	958.808	792.028	1125.59	1.42115	0.507056	0.0195305	0.0431182	0.157379	0.328668	2417.97	2544.19	2291.76	0.900784	-0.150747	0.457294	0.872482	0.117651	0.250057
VC0752_hscA_chaperone_protein_HscA	2785.83	2885.23	2686.43	0.931097	-0.102997	0.593125	1	0.132588	0.282675	5306.72	5851.13	4762.32	0.813914	-0.297052	0.23059	0.397891	0.146456	0.330609	4740.73	5317.92	4163.54	0.782925	-0.353054	0.062837	0.116124	0.377113	0.00745713	8991.99	9507.38	8476.59	0.89158	-0.165565	0.280667	0.744184	0.487823	0.0117662
VC0753_-_ferredoxin	1092.79	1140.87	1044.71	0.91571	-0.127037	0.566189	1	0.253065	0.208433	2057.45	2314.41	1800.49	0.777947	-0.362256	0.206571	0.370968	0.303562	0.109287	1845.18	2067.68	1622.67	0.784778	-0.349643	0.0747532	0.134869	0.259856	0.63529	3448.71	3593.32	3304.11	0.919514	-0.121056	0.421805	0.856492	0.146498	0.777482
VC0754_-_hypothetical_protein	275.088	259.967	290.208	1.11633	0.158762	0.566434	1	0.256182	0.175305	534.1	527.041	541.158	1.02679	0.0381358	0.995963	1	0.258744	1.98347	528.513	574.504	482.522	0.839893	-0.251723	0.163823	0.254799	0.185397	0.443481	1030.82	1079.14	982.499	0.910442	-0.135361	0.321129	0.785612	2.01276	0.499404
VC0755_-_aminopeptidase	4604.17	4543.63	4664.71	1.02665	0.0379432	0.926087	1	0.0972983	0.00627972	10303.8	9212.05	11395.6	1.23703	0.306884	0.379051	0.55864	0.06722	0.00174788	9320.56	9234.57	9406.55	1.01862	0.0266215	0.96439	0.982751	0.00954646	0.593499	20947.7	22744	19151.4	0.84204	-0.248039	0.0466127	0.279787	0.00368853	0.504809
VC0756_ndk_nucleoside_diphosphate_kinase	5372.67	5739.88	5005.45	0.872047	-0.197522	0.421357	1	0.0195863	0.363434	10980.3	11642.9	10317.7	0.88618	-0.174328	0.495902	0.661966	0.0253145	0.185867	9489.7	9905.49	9073.9	0.916047	-0.126506	0.359961	0.476548	0.424331	1.1406	19531.4	20589.9	18473	0.897186	-0.156521	0.132426	0.531209	0.210367	1.10584
VC0757_-_ribosomal_RNA_large_subunit_methyltransferase_N	347.307	346.998	347.616	1.00178	0.00257098	0.651364	1	1.57076	1.72157	792.65	702.516	882.783	1.2566	0.329528	0.594204	0.737101	1.18685	0.100385	748.691	687.628	809.754	1.1776	0.235855	0.321312	0.435642	1.45732	3.80128	1704.75	1761.59	1647.92	0.935473	-0.0962315	0.318893	0.784354	0.0698004	3.10282
VC0758_-_hypothetical_protein	1405.75	1420.7	1390.81	0.978958	-0.0306818	0.862128	1	0.356856	0.226792	3876.8	2879.08	4874.52	1.69308	0.759653	0.0255232	0.0799333	0.169759	0.293964	3598.58	2753.14	4444.03	1.61417	0.690789	0.00133693	0.00422309	0.137456	0.570994	9386.78	9726.39	9047.17	0.930168	-0.104437	0.343533	0.79873	0.17678	0.356611
VC0759_ispG_4-hydroxy-3-methylbut-2-en-1-yl_diphosphate_synthase	2570.5	2666.22	2474.77	0.928195	-0.1075	0.610162	1	0.207643	0.125177	5938.73	5404.48	6472.99	1.19771	0.260278	0.490716	0.658419	0.135646	0.486926	5551.55	4898.24	6204.87	1.26676	0.341139	0.101031	0.172567	0.0943896	0.506026	12773.7	12914.6	12632.9	0.978187	-0.0318173	0.661286	0.936178	0.377872	0.417764
VC0760_hisS_histidyl-tRNA_synthetase	3552.93	3627.97	3477.9	0.958636	-0.060945	0.69526	1	0.315886	0.282178	8082.04	7352.47	8811.62	1.19846	0.261179	0.503041	0.66711	0.219233	0.994111	7611.45	6882.95	8339.95	1.21168	0.277012	0.173223	0.266111	0.222071	0.529369	17279.4	17579	16979.8	0.965912	-0.0500357	0.549196	0.908323	0.81358	0.445866
VC0761_-_hypothetical_protein	4039.38	4052.8	4025.95	0.993375	-0.00958909	0.979563	1	0.223609	0.340809	8831.97	8224.59	9439.34	1.1477	0.198741	0.446145	0.618915	0.210405	0.571419	8920.6	7970.72	9870.48	1.23834	0.30841	0.124082	0.203344	0.281437	0.827833	19462.3	18831.7	20092.8	1.06697	0.0935142	0.730715	0.958816	0.423999	0.682681
VC0762_-_outer_membrane_protein_assembly_complex_subunit_YfgL	3789.68	3691.37	3888	1.05327	0.0748705	0.917466	1	0.152884	0.0989644	9535.24	7482.35	11588.1	1.54873	0.631085	0.0531501	0.140347	0.0825615	0.704226	9371.79	7695.88	11047.7	1.43554	0.521589	0.00618992	0.0160392	0.0582716	0.0942362	22806.2	23121.1	22491.3	0.972757	-0.0398487	0.676835	0.941185	0.463331	0.0585279
VC0763_engA_GTP-binding_protein_EngA	2721.5	2728.57	2714.43	0.994816	-0.00749784	0.92949	1	0.0346274	0.0533635	7191.47	5533.6	8849.35	1.5992	0.677352	0.0371987	0.107602	0.0180773	0.73174	6675.1	5372.85	7977.35	1.48475	0.570221	0.00230296	0.00673185	0.0289544	0.720342	16955	17669.3	16240.7	0.919148	-0.121631	0.577329	0.912947	0.611317	0.479444
VC0764_-_hypothetical_protein	328.821	334.447	323.195	0.966356	-0.0493739	0.883884	1	1.08736	0.216353	777.074	678.653	875.495	1.29005	0.367425	0.209658	0.37443	0.830075	0.408776	720.579	639.914	801.245	1.25211	0.324366	0.147713	0.234348	0.193602	0.41259	1689.05	1746.71	1631.4	0.933982	-0.0985341	0.465134	0.875602	0.309472	0.351203
VC0765_-_hypothetical_protein	586.113	581.848	590.378	1.01466	0.0209964	0.861434	1	0.266968	0.355221	955.796	1179.34	732.248	0.620895	-0.687579	0.00841712	0.0336252	0.366993	0.176326	946.53	1168.53	724.528	0.620032	-0.689585	0.000457099	0.00164632	0.487762	0.207897	1468.33	1461.65	1475.01	1.00914	0.0131305	0.93758	0.998119	0.302705	0.314836
VC0766_xseA_exodeoxyribonuclease_VII_large_subunit	2045.9	2143.36	1948.43	0.909052	-0.137566	0.265237	1	4.00111	2.2136	3648	4334.84	2961.16	0.683107	-0.549816	0.00771433	0.0312358	5.00979	0.699669	3710.64	3854.04	3567.24	0.925586	-0.111562	0.568852	0.672942	2.5456	0.695453	6583.55	5905.8	7261.3	1.22952	0.298096	0.09402	0.435815	0.780424	0.830883
VC0767_-_inosine_5'-monophosphate_dehydrogenase	3704.36	3755.18	3653.53	0.97293	-0.0395916	0.515862	1	1.60579	1.66761	6480.82	7607.37	5354.27	0.703826	-0.506709	0.0245295	0.0779278	2.14682	0.280778	6983.95	7229.41	6738.49	0.932094	-0.101453	0.84187	0.897394	1.80205	9.59219	12203.2	10688.3	13718.1	1.28347	0.360053	0.000589576	0.00937281	0.3336	12.5162
VC0768_guaA_GMP_synthase	2196	2238.77	2153.24	0.961792	-0.0562027	0.447194	1	2.11607	1.96758	4586.31	4534.89	4637.73	1.02268	0.0323512	0.764538	0.864521	1.9518	0.451168	4164.65	4260.08	4069.22	0.955197	-0.0661293	0.873049	0.91976	2.09522	0.333951	8768.8	9253.17	8284.42	0.895307	-0.159546	0.190365	0.628351	0.442718	0.312638
VC0769_-_chitinase	2251.33	1902.06	2600.6	1.36725	0.45128	0.0249009	0.870187	1.28452	2.53676	2933.1	3863.77	2002.44	0.518261	-0.948249	0.00409678	0.0187722	3.31218	0.0395272	3660.15	5151.5	2168.8	0.421004	-1.2481	5.87539e-13	1.05512e-11	3.81538	0.102631	4205.89	3996.07	4415.72	1.10502	0.144068	0.277333	0.739564	0.0613973	0.311525
VC0770_-_hypothetical_protein	215.819	193.581	238.058	1.22976	0.298372	0.225926	1	0.393975	1.68919	310.687	392.473	228.902	0.583229	-0.777866	0.00405439	0.0186339	0.618205	1.10307	351.859	471.119	232.599	0.493716	-1.01825	6.42221e-07	4.66512e-06	2.16338	0.659554	465.346	457.205	473.486	1.03561	0.0504787	0.490734	0.887439	1.8433	1.21346
VC0771_-_vibriobactin-specific_isochorismatase	34.8143	36.1532	33.4755	0.925936	-0.111016	0.703614	1	0.366962	0.109913	95.8264	73.2845	118.368	1.61519	0.691703	0.096137	0.21757	0.272488	8.97126	69.7286	66.2825	73.1748	1.10398	0.142718	0.755626	0.832928	0.115464	0.500986	192.878	236.756	149.001	0.629343	-0.668082	0.000866676	0.0126891	9.04847	0.399519
VC0772_-_vibriobactin-specific_2,3-dihydroxybenzoate-AMP_ligase	110.972	116.037	105.906	0.912693	-0.131799	0.863124	1	0.498722	0.23614	201.452	235.61	167.294	0.710046	-0.494016	0.145009	0.289363	0.617616	1.89244	177.66	209.72	145.601	0.694264	-0.526443	0.0102493	0.0248017	0.317976	0.336791	315.335	334.297	296.374	0.886559	-0.173711	0.430659	0.858068	2.79456	0.37723
VC0773_-_vibriobactin-specific_isochorismate_synthase	31.3858	39.7087	23.0628	0.5808	-0.783887	0.0427412	1	3.7469	0.246742	69.665	80.8079	58.5221	0.724212	-0.465516	0.529407	0.685896	3.63767	8.77717	39.685	45.6291	33.741	0.739461	-0.435453	0.144354	0.229993	0.291191	0.0249993	92.9303	117.164	68.6963	0.586324	-0.77023	0.00195133	0.0244169	13.608	0.0250455
VC0774_-_2,3-dihydroxybenzoate-2,3-dehydrogenase	34.7992	21.7096	47.8889	2.20589	1.14136	0.000725753	0.0827998	0.356806	0.0789589	52.7804	43.9601	61.6006	1.40129	0.486751	0.417575	0.593542	0.422979	2.85311	75.474	94.8194	56.1286	0.591952	-0.756447	0.00112935	0.00364718	0.0833659	0.0559751	118.698	123.124	114.272	0.928101	-0.107647	0.654122	0.934563	2.58862	0.0690124
VC0775_-_vibriobactin_synthesis_protein	25.8873	25.4567	26.318	1.03383	0.0480044	0.54404	1	0.472884	0.549947	49.7402	51.7084	47.7719	0.923871	-0.114237	0.967689	0.989891	0.514616	0.609838	48.3632	52.1353	44.5912	0.855297	-0.225502	0.26503	0.376162	0.581097	0.279012	93.1001	95.4336	90.7666	0.951097	-0.0723363	0.88842	0.993491	0.687176	0.278774
VC0776_-_iron-enterobactin_transporter_periplasmic_binding_protein	136.164	136.241	136.086	0.998861	-0.00164383	0.697867	1	1.23161	0.456016	218.168	275.909	160.426	0.581444	-0.782289	0.00201339	0.0107575	1.54109	0.350588	233.533	269.28	197.785	0.734494	-0.445177	0.0552939	0.10402	0.517034	0.550184	361.483	320.209	402.758	1.2578	0.3309	0.0563219	0.314802	0.468741	0.808597
VC0777_-_ferric_vibriobactin_ABC_transporter_permease	56.8167	58.6465	54.987	0.937601	-0.0929545	0.478006	1	0.215134	0.754391	107.147	118.856	95.4382	0.802973	-0.316576	0.21019	0.375035	0.20714	0.303129	104.225	108.784	99.6658	0.916182	-0.126295	0.721279	0.804903	0.781169	0.0334735	196.71	190.506	202.914	1.06513	0.0910304	0.669211	0.939851	0.344088	0.0391676
VC0778_-_ferric_vibriobactin_ABC_transporter_permease	54.3029	45.6526	62.9532	1.37896	0.463583	0.116054	1	0.11963	0.105108	95.5615	92.5299	98.593	1.06553	0.0915657	0.98195	0.998686	0.119017	0.563226	112.313	124.639	99.9872	0.802213	-0.317943	0.122769	0.201446	0.108381	0.0521872	200.169	196.763	203.575	1.03462	0.0490993	0.843547	0.980627	0.521029	0.0655897
VC0779_-_ferric_vibriobactin_ABC_transporter_ATP-binding_protein	99.7173	99.9308	99.5039	0.995728	-0.00617671	0.879391	1	0.146309	0.14986	193.613	202.561	184.665	0.911651	-0.133447	0.511127	0.673038	0.132736	0.217699	195.404	197.013	193.795	0.983664	-0.0237625	0.875712	0.92174	0.160184	0.522582	381.565	368.518	394.612	1.07081	0.0987013	0.628994	0.927002	0.210719	0.57553
VC0780_-_vibriobactin_synthase_component_D	76.568	79.5275	73.6086	0.925574	-0.111579	0.810885	1	0.121719	0.0679662	137.896	161.381	114.412	0.708954	-0.496236	0.131909	0.271368	0.15786	0.388638	126.606	145.718	107.495	0.737689	-0.438916	0.0388254	0.0770351	0.0810269	0.0190409	223.645	228.452	218.837	0.957911	-0.0620367	0.786961	0.972792	0.544844	0.0174693
VC0781_-_LysR_family_transcriptional_regulator	472.499	465.2	479.798	1.03138	0.0445784	0.912224	1	0.370434	0.0774706	1174.49	943.693	1405.29	1.48913	0.574473	0.0706452	0.1741	0.251337	0.175962	1084.5	949.722	1219.27	1.28382	0.360444	0.0741901	0.134104	0.055651	0.151903	2643.44	2804.64	2482.23	0.885043	-0.17618	0.310924	0.776075	0.138711	0.107559
VC0782_-_hypothetical_protein	2.82249	3.67103	1.97396	0.537712	-0.895094	0.16934	1	0.145813	1.23635	6.79852	7.46134	6.13571	0.822333	-0.282205	0.877702	0.933025	0.151618	0.0304988	6.40445	3.90329	8.9056	2.28156	1.19002	0.00721534	0.018341	1.23712	0.494164	15.1941	12.2491	18.1391	1.48085	0.566425	0.0435476	0.267611	0.031531	0.499628
VC0783_-_hypothetical_protein	180.593	182.734	178.452	0.976565	-0.0342118	0.898976	1	0.156647	0.448685	376.889	370.806	382.973	1.03281	0.046577	0.836281	0.912692	0.170416	0.0890697	360.131	353.31	366.953	1.03862	0.0546614	0.77627	0.849408	0.450906	0.143646	755.621	764.232	747.009	0.977463	-0.0328853	0.829403	0.979618	0.0739337	0.12314
VC0784_-_sodium/alanine_symporter	12191.9	11714.6	12669.3	1.0815	0.113031	0.458743	1	0.805171	0.530635	15793.2	23794	7792.44	0.327496	-1.61045	1.10334e-09	3.26706e-08	2.18956	0.133625	16923.3	25078.4	8768.19	0.349632	-1.51609	5.43755e-21	2.24386e-19	1.04167	0.169697	16699.1	15546.1	17852.1	1.14834	0.199548	0.110356	0.484242	0.369676	0.669263
VC0785_-_hypothetical_protein	119.641	113.145	126.137	1.11482	0.156815	0.618422	1	0.0241183	0.324761	160.089	229.485	90.693	0.395203	-1.33933	1.00931e-05	0.000120836	0.0396019	0.455187	170.19	249.744	90.6354	0.362913	-1.4623	7.00009e-12	1.12669e-10	0.465121	0.403322	182.762	181.042	184.482	1.019	0.027157	0.849539	0.98074	0.992032	0.813765
VC0786_-_D-amino_acid_dehydrogenase_small_subunit	2126.47	2082.66	2170.28	1.04207	0.0594521	0.81407	1	0.0412129	0.168808	3691.47	4225.3	3157.64	0.747318	-0.420206	0.140464	0.283191	0.0760279	0.6151	3567.47	4295.42	2839.52	0.661057	-0.597153	0.00123128	0.00393746	0.207542	0.222488	6041.53	6302.69	5780.38	0.917129	-0.124803	0.456475	0.872482	0.900972	0.287115
VC0787_-_LysR_family_transcriptional_regulator	163.666	184.802	142.529	0.771254	-0.374723	0.480392	1	8.27353	0.152841	251.139	376.158	126.12	0.335286	-1.57654	5.87918e-05	0.000563095	11.961	0.426815	198.964	282.073	115.855	0.410726	-1.28375	1.86491e-09	2.1152e-08	0.252229	0.121085	243.7	251.553	235.846	0.93756	-0.0930172	0.424249	0.857865	1.20376	0.217058
VC0788_-_DOPA-dioxygenase-like_protein	244.364	263.36	225.368	0.855742	-0.224752	0.768566	1	2.06457	0.722429	371.656	535.097	208.214	0.389115	-1.36173	3.60859e-05	0.000370014	3.29971	0.000237866	347.309	446.179	248.439	0.556815	-0.844729	1.13138e-05	6.17258e-05	1.16781	0.0414775	460.665	415.559	505.771	1.21709	0.283432	0.131749	0.530692	9.33721e-05	0.0679483
VC0789_-_hypothetical_protein	209.994	219.718	200.27	0.911486	-0.133707	0.928434	1	1.09269	0.378833	346.398	446.198	246.597	0.552662	-0.855529	0.0120281	0.0446906	1.56178	0.210296	328.811	396.567	261.054	0.658285	-0.603216	0.00184581	0.00556527	0.551456	0.146247	511.729	491.931	531.526	1.08049	0.111684	0.607704	0.922674	0.310415	0.229527
VC0790_-_transcriptional_regulator_CitB	464.615	504.127	425.103	0.843247	-0.245973	0.22325	1	0.428457	0.265219	851.25	1021.71	680.791	0.666326	-0.5857	0.020759	0.0681045	0.474003	0.0152698	742.195	841.483	642.908	0.764018	-0.388322	0.077919	0.139285	0.375013	0.10706	1333.94	1358.91	1308.98	0.963257	-0.0540074	0.864228	0.984578	0.0365791	0.143191
VC0791_-_sensor_kinase_citA	431.172	429.232	433.112	1.00904	0.0129812	0.771953	1	0.259687	1.9948	674.071	869.968	478.173	0.549644	-0.863431	0.00079422	0.004969	0.369115	0.700408	681.727	857.577	505.877	0.589891	-0.761481	0.0005704	0.00201327	2.88521	0.324758	992.545	955.221	1029.87	1.07815	0.108554	0.308863	0.774955	1.33455	0.544633
VC0792_-_oxaloacetate_decarboxylase_subunit_beta	113.212	106.533	119.89	1.12538	0.170414	0.339498	1	1.22754	1.38959	160.593	216.482	104.705	0.483666	-1.04792	0.00416352	0.0189557	1.90101	0.0628456	190.003	237.471	142.536	0.600226	-0.736423	0.000722201	0.00247913	1.68828	0.157915	249.591	209.032	290.149	1.38806	0.47307	0.0122438	0.106777	0.104457	0.240651
VC0793m_oadA-2_oxaloacetate_decarboxylase	70.4563	77.7979	63.1147	0.811264	-0.301756	0.535785	1	2.51706	0.371187	141.333	158.211	124.454	0.786637	-0.346231	0.704945	0.823639	2.62982	0.0372173	164.819	124.988	204.651	1.63737	0.711377	0.00286912	0.00817489	0.320328	0.224757	332.539	248.385	416.693	1.67761	0.746406	5.86604e-05	0.00138746	0.0280885	0.247686
VC0794_-_hypothetical_protein	34.2727	34.4049	34.1405	0.992315	-0.0111301	0.863844	1	0.624101	0.412974	56.1269	69.7967	42.4571	0.608297	-0.717153	0.0544414	0.142978	0.716165	0.0423726	97.4772	67.6131	127.341	1.88338	0.913325	0.000646459	0.002251	0.326802	0.132206	171.998	84.7371	259.26	3.05958	1.61333	2.04286e-14	3.44533e-12	0.0237474	0.150339
VC0795_-_citrate/sodium_symporter	79.9104	79.8479	79.973	1.00157	0.00225862	0.591269	1	2.07274	0.235682	132.912	162.27	103.554	0.638158	-0.648014	0.155679	0.304033	2.611	0.296652	218.791	158.361	279.221	1.76319	0.818189	0.000601883	0.00210904	0.171616	1.54767	387.604	206.593	568.615	2.75235	1.46066	6.2961e-15	1.11012e-12	0.154162	1.86163
VC0796_-_citrate_(pro-3S)-lyase_ligase	15.9069	17.0133	14.8004	0.869933	-0.201024	0.424744	1	0.160341	0.173038	33.3819	34.4696	32.2942	0.936889	-0.09405	0.582174	0.728469	0.143202	0.869783	58.9157	29.3056	88.5257	3.02078	1.59492	1.57393e-08	1.51872e-07	0.126868	0.727308	122.368	64.4632	180.272	2.79651	1.48363	9.59615e-12	1.16323e-09	0.430596	0.748231
VC0797_-_citrate_lyase_subunit_gamma	7.57596	8.9038	6.24813	0.701737	-0.510997	0.219665	1	0.0203891	0.274	23.6578	18.0681	29.2475	1.61874	0.694868	0.110993	0.239989	0.0219615	1.75241	54.5011	12.3646	96.6377	7.8157	2.96638	3.90217e-19	1.35147e-17	0.139768	0.158502	127.545	58.332	196.759	3.37308	1.75407	4.88046e-14	7.88804e-12	0.582178	0.159894
VC0798_-_citrate_lyase_subunit_beta	36.3755	38.1478	34.6031	0.90708	-0.140698	0.638072	1	0.339458	0.670089	90.2158	77.4649	102.967	1.3292	0.410561	0.154754	0.303177	0.312393	0.694159	178.497	68.5093	288.485	4.21089	2.07412	9.6436e-17	2.64012e-15	0.252688	2.11503	396.453	205.426	587.481	2.85981	1.51592	4.94695e-16	1.06607e-13	0.215389	2.00791
VC0799_-_citrate_lyase_subunit_alpha	51.1833	50.8808	51.4858	1.01189	0.0170545	0.975117	1	0.319529	0.621768	131.127	103.253	159.001	1.53991	0.622848	0.0518801	0.137649	0.261925	1.72788	263.137	101.959	424.314	4.1616	2.05714	4.7263e-17	1.38889e-15	0.193265	2.10241	590.649	317.229	864.068	2.7238	1.44562	1.35403e-15	2.62614e-13	0.485761	1.94687
VC0800_-_citX_protein	35.8888	34.9069	36.8707	1.05626	0.0789617	0.673886	1	0.198404	0.215271	78.3079	70.8545	85.7613	1.21039	0.275468	0.353972	0.530801	0.200297	1.13186	123.588	73.0181	174.157	2.38512	1.25406	1.10611e-06	7.54057e-06	0.142221	1.42925	262.855	171.058	354.652	2.07328	1.05192	1.6294e-07	9.29478e-06	0.543534	1.42529
VC0801_-_citG_protein	61.8788	59.3115	64.446	1.08657	0.11978	0.729706	1	0.0458684	0.446216	136.975	120.346	153.604	1.27635	0.352021	0.274385	0.44739	0.0524415	0.331764	186.223	127.58	244.865	1.9193	0.940579	3.60703e-05	0.00017381	0.287058	1.03268	402.624	306.617	498.631	1.62623	0.701535	5.70508e-05	0.00135767	0.198598	1.01106
VC0802_-_hypothetical_protein	199.09	206.738	191.442	0.926014	-0.110893	0.845316	1	3.31356	2.61972	473.408	420.409	526.408	1.25213	0.324389	0.0741254	0.18067	2.66478	2.37372	426.904	379.342	474.466	1.25076	0.322803	0.238537	0.343844	2.37468	0.616313	1007.95	1049.96	965.935	0.919976	-0.120332	0.2932	0.75724	2.06289	0.490253
VC0803_-_RNA_methyltransferase	291.848	319.823	263.873	0.825061	-0.277427	0.315856	1	0.266932	0.0632314	709.66	649.057	770.263	1.18674	0.247006	0.36281	0.540453	0.216491	0.728485	613.184	522.394	703.973	1.34759	0.430381	0.0484655	0.093188	0.0607716	0.169417	1485.04	1536.97	1433.11	0.932426	-0.100939	0.548328	0.908323	0.649696	0.116832
VC0804_-_ferredoxin	31.537	30.3462	32.7279	1.07849	0.109006	0.854458	1	0.246397	0.0113126	57.3615	61.5154	53.2076	0.864947	-0.209316	0.40582	0.581963	0.255018	0.0602515	58.7779	64.7836	52.7723	0.814595	-0.295846	0.297727	0.41099	0.00995796	1.41344	106.804	106.203	107.405	1.01132	0.0162342	0.709823	0.951704	0.0679866	1.50617
VC0805_-_hypothetical_protein	7.86026	7.83557	7.88496	1.0063	0.00906599	0.802297	1	0.133456	0.126949	13.5901	15.9146	11.2656	0.707875	-0.498433	0.36958	0.547803	0.145957	0.344225	13.3551	15.6183	11.0919	0.710183	-0.493738	0.165961	0.257197	0.132102	0.180051	22.5438	22.5058	22.5818	1.00338	0.00486367	0.741707	0.961532	0.402117	0.186569
VC0806_-_hypothetical_protein	348.966	342.791	355.141	1.03603	0.0510638	0.984828	1	0.724862	1.30443	763.143	694.424	831.862	1.19792	0.260528	0.661386	0.791338	0.583124	0.412803	724.907	702.676	747.139	1.06328	0.0885162	0.736185	0.815726	1.17175	0.105755	1590.82	1660.43	1521.2	0.916147	-0.126349	0.482776	0.881265	0.395477	0.108138
VC0807_-_hypothetical_protein	217.408	220.449	214.368	0.972417	-0.0403529	0.768336	1	0.159024	0.791554	414.974	447.142	382.806	0.856117	-0.22412	0.406761	0.582654	0.177996	0.514004	394.87	424.41	365.33	0.860796	-0.216257	0.363963	0.480535	0.903861	0.0361349	753.834	763.932	743.736	0.973563	-0.0386533	0.805806	0.97883	0.599616	0.0318472
VC0808_-_hypothetical_protein	76.5742	85.7177	67.4307	0.78666	-0.346187	0.201825	1	2.54603	1.52359	125.591	174.188	76.993	0.442011	-1.17785	0.00123334	0.00715519	3.1265	0.353392	103.927	133.467	74.3877	0.557351	-0.843343	0.00128787	0.00409143	2.08008	0.182063	152.564	153.706	151.422	0.985145	-0.0215923	0.987581	1	0.686429	0.233962
VC0809_-_hypothetical_protein	296.957	318.842	275.072	0.86272	-0.213035	0.417006	1	0.161286	0.0672285	657.544	646.946	668.142	1.03276	0.0465107	0.883624	0.936815	0.159868	0.587477	586.822	544.481	629.164	1.15553	0.208555	0.233817	0.338298	0.0628015	2.02711	1307.67	1334.16	1281.17	0.96028	-0.0584733	0.846126	0.980627	0.650329	1.79839
VC0810_-_hypothetical_protein	89.1757	84.9134	93.438	1.10039	0.138017	0.840358	1	0.944077	0.469904	233.793	171.972	295.613	1.71896	0.781539	0.0404936	0.114569	0.639917	0.829435	223.998	184.895	263.101	1.42297	0.508906	0.0237488	0.0510652	0.341189	0.699712	562.98	590.347	535.612	0.907285	-0.140373	0.638038	0.930001	0.676152	0.527017
VC0811_-_hypothetical_protein	1460.26	1660.67	1259.84	0.758637	-0.398519	0.0832785	1	0.583491	0.884481	3266.27	3364.91	3167.63	0.94137	-0.087166	0.484289	0.651598	0.430501	0.481778	2834.98	2492.8	3177.17	1.27454	0.349977	0.0836344	0.147463	0.884143	0.0402049	6396.89	6325.29	6468.5	1.02264	0.0323001	0.714455	0.952689	0.558241	0.0395366
VC0812_-_helicase-like_protein	2089.05	2220.58	1957.51	0.88153	-0.181918	0.340061	1	0.774176	1.58542	4987.33	4498.25	5476.42	1.21745	0.283867	0.598331	0.741037	0.503985	0.385214	4420.54	3872.64	4968.44	1.28296	0.359476	0.0524701	0.0994292	1.34756	1.16154	10525	10933	10117	0.92536	-0.111913	0.631108	0.927606	0.388816	0.923515
VC0813_-_tellurite_resistance_protein-like_protein	209.606	207.825	211.387	1.01714	0.0245124	0.953892	1	0.888075	0.0960167	539.989	421.019	658.959	1.56515	0.646304	0.0774825	0.185559	0.55799	0.171325	507.147	418.451	595.842	1.42392	0.509873	0.0325659	0.0665909	0.0698716	0.324853	1264.22	1315.5	1212.93	0.922031	-0.117113	0.438152	0.865449	0.155877	0.218204
VC0814_-_transcriptional_regulator	362.347	371.014	353.68	0.953279	-0.0690294	0.951281	1	0.520141	0.102195	850.137	753.237	947.036	1.25729	0.330317	0.213664	0.378968	0.429073	0.695606	818.052	700.265	935.838	1.33641	0.418359	0.0475031	0.091609	0.091761	0.387251	1897.93	1890.49	1905.36	1.00787	0.0113041	0.748134	0.963366	0.584237	0.326919
VC0815_-_hypothetical_protein	564.224	582.604	545.844	0.936904	-0.094027	0.758029	1	0.119717	0.0301874	1222.27	1182.23	1262.32	1.06774	0.0945659	0.766929	0.866565	0.127479	0.937705	1097.78	1080.46	1115.11	1.03207	0.0455393	0.763345	0.83929	0.0255459	0.675156	2395.36	2520.54	2270.17	0.900666	-0.150936	0.545783	0.907406	1.02165	0.597366
VC0816_-_hypothetical_protein	1.44526	1.11435	1.77617	1.5939	0.672564	0.591435	1	0.0552335	0.0484137	2.52556	2.26529	2.78584	1.22979	0.298417	0.812247	0.898432	0.0575218	0.0715106	2.89324	3.51757	2.26892	0.645024	-0.632575	0.229377	0.333241	0.049342	0.101664	5.09016	5.5634	4.61691	0.829873	-0.269037	0.751135	0.963711	0.0754444	0.0995311
VC0817_-_transposase	573.31	656.387	490.233	0.746866	-0.421078	0.133501	1	0.247281	0.117168	1065.5	1331.99	799.012	0.599863	-0.737295	0.0148891	0.0518444	0.329215	0.205762	917.839	970.398	865.28	0.891675	-0.16541	0.390229	0.507655	0.163795	0.267374	1678.15	1594.66	1761.64	1.10471	0.143673	0.282199	0.744728	0.321376	0.321071
VC0819_-_aldehyde_dehydrogenase	77.4977	79.2587	75.7368	0.955565	-0.0655743	1	1	0.0158542	0.653588	148.217	160.777	135.657	0.843759	-0.245098	0.398731	0.575615	0.0229541	0.182402	140.067	149.963	130.171	0.868021	-0.204198	0.240364	0.346091	0.724105	0.400882	267.903	270.825	264.981	0.978421	-0.0314728	0.992362	1	0.226204	0.415838
VC0820_-_ToxR-activated_gene_A_protein	479	476.694	481.305	1.00967	0.0138893	0.971204	1	0.182928	1.39376	1056.59	966.233	1146.94	1.18702	0.247348	0.575917	0.72344	0.129955	0.34781	1068.9	952.298	1185.51	1.24489	0.316018	0.16314	0.253941	1.10356	0.138822	2351.25	2288.86	2413.63	1.05451	0.0765772	0.697134	0.947863	0.276077	0.130908
VC0821_-_hypothetical_protein	131.166	127.839	134.493	1.05205	0.0732001	0.989746	1	1.13819	1.0257	370.174	258.9	481.448	1.85959	0.894984	0.0123512	0.045716	0.658596	0.111986	373.26	266.104	480.416	1.80537	0.852291	0.000216779	0.000853857	0.594349	0.055829	969.568	961.017	978.119	1.0178	0.0254485	0.826074	0.979023	0.0812846	0.0483292
VC0822_-_hypothetical_protein	871.818	881.774	861.863	0.97742	-0.032949	0.848027	1	0.27912	1.41896	2066.08	1787.37	2344.79	1.31187	0.391622	0.296987	0.471557	0.184212	0.0190103	1884.44	1705.3	2063.59	1.2101	0.27513	0.214876	0.315722	1.17719	0.0996063	4440.72	4680.1	4201.35	0.897704	-0.155688	0.293494	0.75724	0.0238676	0.083008
VC0823_-_hypothetical_protein	968.652	1022.54	914.764	0.8946	-0.160685	0.486713	1	0.475324	1.78503	2487.19	2072.27	2902.11	1.40045	0.485887	0.186314	0.346127	0.272122	0.238355	2285.98	1809.89	2762.08	1.5261	0.609853	0.00343089	0.00956494	1.26214	0.089574	5707.64	5791.81	5623.46	0.970934	-0.0425548	0.863138	0.98416	0.178899	0.0700994
VC0824_tpx_thiol_peroxidase	1585.48	1624.78	1546.17	0.951623	-0.0715386	0.846396	1	0.180359	2.97257	3558.65	3294.4	3822.9	1.16042	0.214648	0.563245	0.714214	0.134807	0.481394	3380.37	3059.07	3701.66	1.21006	0.275077	0.360219	0.476728	2.53088	7.12139	7582.73	7627.68	7537.77	0.988212	-0.0171069	0.479879	0.880203	0.397433	6.03721
VC0825_-_toxin_co-regulated_pilus_biosynthesis_protein_I	266.072	265.042	267.103	1.00778	0.0111791	0.942207	1	0.585042	0.526062	555.156	537.091	573.221	1.06727	0.093925	0.992917	1	0.513145	0.762246	546.274	528.602	563.946	1.06686	0.0933748	0.659214	0.754082	0.478524	0.761372	1146.22	1144.31	1148.12	1.00333	0.00478991	0.71767	0.953554	0.737175	0.726488
VC0826_-_toxin_co-regulated_pilus_biosynthesis_protein_P	13585.3	13109.5	14061.2	1.0726	0.101111	0.753136	1	0.627628	0.702699	15093.1	26564	3622.24	0.136359	-2.87452	2.01446e-35	9.76763e-33	2.05834	0.244244	16470	27828.7	5111.33	0.183671	-2.4448	3.1716e-54	5.85839e-52	1.75184	0.0945196	8817.79	7229.04	10406.5	1.43955	0.525615	0.000202975	0.00376718	2.23479	1.09088
VC0827_-_toxin_co-regulated_pilus_biosynthesis_protein_H	4807.4	4775.93	4838.88	1.01318	0.0188902	0.943876	1	0.622005	0.251498	5240.27	9683.48	797.053	0.0823106	-3.60278	2.62792e-45	2.54842e-42	2.23392	0.0320051	5357.02	9577.71	1136.33	0.118643	-3.0753	8.81968e-75	3.42115e-72	0.734415	0.143774	1952.31	1591.62	2313	1.45323	0.539268	0.000286993	0.00508331	0.795583	3.12381
VC0828_-_toxin_co-regulated_pilin	819.422	635.594	1003.25	1.57844	0.658503	0.0130684	0.658344	1.27448	5.82051	812.951	1288.12	337.78	0.262226	-1.93112	1.64876e-12	8.30589e-11	4.95234	0.125377	1179.31	1984.66	373.961	0.188426	-2.40793	1.91517e-40	2.34324e-38	9.74876	0.094545	717.889	674.577	761.201	1.12841	0.174295	0.27637	0.738657	0.647494	0.654287
VC0829_-_toxin_co-regulated_pilus_biosynthesis_protein_B	172.82	154.791	190.849	1.23295	0.302113	0.289457	1	1.30904	1.13367	234.641	313.72	155.563	0.495865	-1.01198	0.000274646	0.00204091	2.14758	0.020148	264.416	377.64	151.193	0.400364	-1.32062	4.13426e-10	5.18991e-09	1.50681	0.171339	309.158	310.514	307.802	0.991265	-0.0126579	0.873225	0.986958	0.04626	0.357434
VC0830_-_toxin_co-regulated_pilus_biosynthesis_protein_Q	72.1534	66.453	77.8537	1.17156	0.228431	0.612305	1	1.8599	3.68915	117.591	134.492	100.69	0.74867	-0.417598	0.0631182	0.159779	2.19806	0.363938	125.276	153.958	96.5937	0.627402	-0.672538	0.00163794	0.00503127	4.04304	0.408835	198.777	200.869	196.685	0.97917	-0.0303684	0.728575	0.957468	0.421501	0.542852
VC0831_-_toxin_co-regulated_pilus_biosynthesis_outer_membrane_protein_C	343.613	314.637	372.59	1.18419	0.243904	0.458034	1	2.14665	1.36914	628.346	637.087	619.605	0.972559	-0.0401418	0.529122	0.685755	2.47713	0.106331	663.79	737.344	590.237	0.800491	-0.321043	0.0880307	0.153816	1.39481	0.102635	1219.05	1236.36	1201.74	0.971996	-0.0409777	0.882498	0.990354	0.0910816	0.1331
VC0832_-_toxin_co-regulated_pilus_biosynthesis_protein_R	123.13	110.028	136.233	1.23816	0.308198	0.356354	1	1.21179	2.89496	256.438	222.776	290.1	1.3022	0.380956	0.459794	0.631565	1.10269	0.739952	285.151	269.489	300.813	1.11623	0.158637	0.544882	0.650738	2.33184	0.153785	595.695	578.922	612.467	1.05794	0.0812624	0.553832	0.909203	0.568813	0.161039
VC0833_-_toxin_co-regulated_pilus_biosynthesis_protein_D	212.252	187.034	237.47	1.26966	0.344441	0.370441	1	3.13795	8.1271	506.468	378.431	634.505	1.67667	0.745601	0.0627912	0.159403	2.30344	0.529103	559.503	469.496	649.51	1.38342	0.46824	0.0380802	0.0759059	5.18675	0.0449829	1294.1	1265.82	1322.38	1.04469	0.0630748	0.718142	0.953554	0.295623	0.0458509
VC0834_-_toxin_co-regulated_pilus_biosynthesis_protein_S	159.244	149.821	168.667	1.12579	0.17094	0.540325	1	1.14493	4.07336	339.896	303.452	376.34	1.2402	0.310568	0.536448	0.692958	1.00226	0.175843	333.005	333.701	332.309	0.995828	-0.00603142	0.72521	0.807398	3.73695	0.0988847	713.804	751.011	676.597	0.900915	-0.150537	0.389757	0.836209	0.147815	0.104035
VC0835_-_toxin_co-regulated_pilus_biosynthesis_protein_T	210.859	195.444	226.274	1.15774	0.211317	0.503708	1	1.47109	4.81918	414.313	395.9	432.726	1.09302	0.128316	0.938696	0.972024	1.47556	0.755528	432.869	447.527	418.211	0.934492	-0.097746	0.46888	0.580129	4.5027	0.411181	857.301	863.117	851.485	0.986523	-0.019576	0.709987	0.951704	0.646546	0.441579
VC0836_-_toxin_co-regulated_pilus_biosynthesis_protein_E	177.418	163.008	191.828	1.1768	0.234873	0.374336	1	0.50732	1.69761	291.164	330.385	251.943	0.762573	-0.391053	0.126352	0.263632	0.639777	0.202434	314.197	379.604	248.79	0.655395	-0.609564	0.0016087	0.00496828	1.9315	0.316707	504.609	502.646	506.571	1.00781	0.0112224	0.935139	0.997565	0.219927	0.462654
VC0837_-_toxin_co-regulated_pilus_biosynthesis_protein_F	592.53	568.935	616.125	1.08294	0.114958	0.627431	1	0.269277	2.15695	1239.2	1153.18	1325.22	1.14918	0.200609	0.686244	0.81132	0.224896	0.23786	1288.41	1219.28	1357.53	1.11339	0.154957	0.67881	0.768869	1.80883	0.287268	2704.29	2644.78	2763.79	1.045	0.063501	0.81786	0.97883	0.198071	0.273816
VC0838_-_TCP_pilus_virulence_regulatory_protein	178.012	167.101	188.924	1.1306	0.177088	0.768141	1	2.85983	4.41959	368.598	338.239	398.958	1.17952	0.238195	0.847285	0.91606	2.66413	0.105023	372.846	373.604	372.088	0.995942	-0.0058669	0.88248	0.924979	4.01545	0.171478	776.937	796.412	757.462	0.951093	-0.0723412	0.619586	0.922674	0.114696	0.150951
VC0839_-_leader_peptidase_TcpJ	67.3455	57.1641	77.5268	1.35622	0.439586	0.263544	1	2.74993	3.07806	135.751	115.593	155.91	1.34879	0.431667	0.604492	0.745572	2.66459	0.413415	148.719	153.338	144.1	0.939756	-0.0896412	0.529064	0.635962	2.74561	0.219695	302.334	311.332	293.335	0.942193	-0.0859051	0.598563	0.919536	0.39661	0.205076
VC0840_-_accessory_colonization_factor_AcfB	403.131	379.34	426.922	1.12543	0.17048	0.533762	1	0.134909	1.96277	928.571	769.175	1087.97	1.41446	0.500251	0.145913	0.290702	0.0957881	0.768407	862.049	844.636	879.463	1.04123	0.0582941	0.833019	0.891388	1.68525	0.275025	1981.67	2172.66	1790.69	0.824194	-0.278944	0.123934	0.513613	0.75536	0.246964
VC0841_-_accessory_colonization_factor_AcfC	411.109	387.021	435.197	1.12448	0.169257	0.557118	1	0.367841	2.77192	990.323	784.332	1196.31	1.52527	0.609061	0.0902204	0.206957	0.234665	0.240003	975.003	861.014	1088.99	1.26478	0.338885	0.159378	0.249085	2.00681	0.0688248	2302.59	2388.08	2217.1	0.928401	-0.10718	0.486465	0.883544	0.200737	0.0574347
VC0842_-_hypothetical_protein	103.098	103.503	102.693	0.992174	-0.0113356	0.717457	1	2.09911	0.817724	253.347	209.431	297.263	1.41938	0.505265	0.341269	0.517575	1.56099	0.298981	256.063	203.231	308.895	1.51992	0.603998	0.0136491	0.0317897	0.602074	0.58885	611.111	593.444	628.777	1.05954	0.0834367	0.592258	0.91759	0.241218	0.452895
VC0843_-_tagE_protein	91.9463	99.7665	84.126	0.843229	-0.246004	0.218765	1	2.1148	2.90702	251.667	201.935	301.399	1.49256	0.577787	0.188597	0.348873	1.38433	0.273315	213.28	166.369	260.191	1.56394	0.645181	0.00883615	0.0218037	2.36257	0.194245	565.621	601.562	529.679	0.880505	-0.183597	0.233418	0.685806	0.229724	0.127935
VC0844_-_accessory_colonization_factor_AcfA	147.212	137.399	157.026	1.14285	0.192635	0.422629	1	0.00168885	0.278853	383.28	278.692	487.868	1.75057	0.807822	0.00966175	0.0373658	0.00341717	0.889259	402.328	310.808	493.847	1.58891	0.668039	0.00486722	0.0131111	0.170431	0.0949489	989.614	973.867	1005.36	1.03234	0.0459161	0.80763	0.97883	0.575077	0.0614716
VC0845_-_hypothetical_protein	2365.1	2390.3	2339.9	0.978914	-0.0307467	0.790489	1	0.0574646	0.32322	4293.7	4846.33	3741.08	0.77194	-0.373438	0.150791	0.296861	0.0530276	0.324126	4314.83	4630.7	3998.96	0.863577	-0.211604	0.252051	0.35998	0.351297	0.125168	7802.41	7463.92	8140.89	1.0907	0.125253	0.492809	0.889526	0.35051	0.133207
VC0847_-_phage_family_integrase	220.956	248.623	193.29	0.777444	-0.363189	0.113636	1	0.200319	1.05602	578.495	504.491	652.499	1.29338	0.371147	0.226671	0.394463	0.148494	1.06359	482.046	382.424	581.668	1.521	0.605024	0.00262309	0.00754335	0.88977	0.293462	1243.67	1303.2	1184.15	0.908652	-0.1382	0.557188	0.909269	1.00448	0.197191
VC0848_smpB_SsrA-binding_protein	1151.27	1199.97	1102.57	0.918835	-0.122123	0.45113	1	0.686054	0.296542	2934.58	2431.32	3437.84	1.41399	0.499767	0.190741	0.351049	0.409221	0.108943	2709.81	2182.02	3237.6	1.48376	0.569259	0.0051501	0.0137679	0.20064	0.765093	6725.46	6860.41	6590.5	0.960658	-0.0579058	0.57095	0.909904	0.0683296	0.494758
VC0849_-_hypothetical_protein	91.6466	85.9759	97.3172	1.13191	0.178763	0.799609	1	0.550165	0.439678	184.922	174.149	195.696	1.12372	0.168286	0.90034	0.948769	0.512643	0.178152	189.14	192.646	185.633	0.963597	-0.0534987	0.882697	0.924979	0.419842	0.679867	384.15	390.454	377.845	0.967707	-0.047358	0.744139	0.963134	0.141789	0.653762
VC0850_-_hypothetical_protein	208.415	193.469	223.361	1.15451	0.207275	0.635753	1	0.0124197	2.05626	351.627	392.427	310.828	0.792065	-0.33631	0.210901	0.375612	0.021498	0.382228	377.47	442.033	312.908	0.707883	-0.498417	0.0575652	0.107664	2.31396	0.463667	628.841	620.673	637.008	1.02632	0.0374783	0.591652	0.91759	0.505287	0.614336
VC0851_-_small_protein_A	909.959	927.568	892.349	0.962031	-0.0558451	0.478595	1	4.35111	5.89319	2724.98	1876.02	3573.93	1.90506	0.929839	0.0190622	0.0636336	1.95214	1.18468	2406.37	1764.43	3048.3	1.72764	0.788801	0.000314391	0.00118515	3.40942	4.12448	6667.42	7129.84	6205	0.870286	-0.200438	0.0506681	0.294298	0.764756	2.29939
VC0852_-_recombination_and_repair_protein	1770.64	1846.42	1694.85	0.917913	-0.123571	0.680897	1	0.0167985	0.0487318	3167.84	3745.55	2590.14	0.691524	-0.532148	0.0514822	0.136968	0.0339592	0.709118	2888.57	3355.49	2421.65	0.721697	-0.470535	0.011318	0.0271673	0.0835182	0.156993	5051.54	5172.87	4930.21	0.953089	-0.0693175	0.858813	0.982116	1.16745	0.207757
VC0853_ppnK_inorganic_polyphosphate/ATP-NAD_kinase	751.589	739.662	763.516	1.03225	0.0457921	1	1	0.31391	0.106726	1661.99	1499.27	1824.72	1.21707	0.283414	0.50002	0.665359	0.24461	0.14103	1599.29	1511.21	1687.37	1.11657	0.159068	0.485985	0.596562	0.0837556	0.447336	3538.11	3641.29	3434.93	0.943327	-0.0841698	0.455956	0.872482	0.109683	0.359541
VC0854_-_heat_shock_protein_GrpE	1116.01	1233.6	998.41	0.809345	-0.305173	0.114428	1	2.11361	1.45935	3448.64	2498.88	4398.41	1.76015	0.815698	0.0253403	0.0797204	0.898164	2.01646	2754.21	1977.04	3531.38	1.78619	0.836889	7.95515e-05	0.000355098	0.976879	5.37068	7983.64	8779.61	7187.66	0.818677	-0.288634	0.0125615	0.108957	1.55755	2.76343
VC0855_dnaK_molecular_chaperone_DnaK	10898.9	12901.4	8896.51	0.689578	-0.536215	0.00556251	0.414942	3.34861	4.9199	37327	26134.7	48519.3	1.85651	0.892592	0.00532472	0.0230778	1.12599	5.88918	28665.8	17611.8	39719.8	2.2553	1.17332	5.12643e-10	6.35317e-09	2.817	13.7395	88833.7	96831.4	80836	0.834813	-0.260476	0.00533644	0.0539064	4.25171	5.85011
VC0856_-_molecular_chaperone_DnaJ	761.258	865.412	657.103	0.759295	-0.397268	0.0193751	0.792534	3.78119	4.95283	2281.23	1753.31	2809.14	1.6022	0.680051	0.0647062	0.162878	1.75518	0.691684	1775.88	1300.29	2251.48	1.73152	0.792043	4.99477e-05	0.00023456	3.67858	6.77847	5093.45	5604.25	4582.66	0.817713	-0.290334	0.00705673	0.067973	0.511481	3.57245
VC0857_-_fimbrial_assembly_protein_PilE	311.133	301.756	320.509	1.06214	0.0869801	0.790083	1	0.523398	0.196642	598.863	611.588	586.137	0.958387	-0.0613203	0.672297	0.799215	0.532349	1.03124	637.873	634.457	641.29	1.01077	0.015455	0.844958	0.898709	0.184179	0.493465	1237.39	1169.19	1305.59	1.11667	0.159199	0.525968	0.89977	0.92894	0.532377
VC0858_-_type_IV_pilin	84.1993	90.0918	78.3068	0.869188	-0.20226	0.396248	1	0.432501	0.573644	196.607	182.597	210.618	1.15346	0.205968	0.670508	0.798067	0.342286	0.254366	186.304	154.951	217.657	1.40468	0.490247	0.0612617	0.113429	0.48979	0.69257	431.639	420.198	443.079	1.05445	0.0764925	0.949465	1	0.1895	0.57903
VC0859_-_hypothetical_protein	143.08	146.19	139.971	0.957458	-0.0627182	0.932831	1	1.07286	0.733962	268.156	296.418	239.895	0.809313	-0.30523	0.255277	0.42811	1.17088	0.0590921	272.642	277.08	268.204	0.967966	-0.0469711	0.630385	0.730147	0.769686	0.229702	512.386	478.795	545.977	1.14031	0.18943	0.258031	0.719039	0.0639503	0.23904
VC0860_-_hypothetical_protein	238.776	228.861	248.692	1.08665	0.11989	0.630145	1	1.21562	0.326907	472.034	464.107	479.961	1.03416	0.0484601	0.966191	0.989402	1.25802	0.157045	493.461	492.205	494.718	1.00511	0.00734829	0.945042	0.97005	0.2925	0.891103	982.734	958.201	1007.27	1.05121	0.0720457	0.406614	0.847058	0.171975	0.93573
VC0861_-_type_IV_pilin	91.6863	91.5783	91.7943	1.00236	0.00339883	0.927079	1	0.366778	0.559513	161.381	185.744	137.018	0.737668	-0.438957	0.148112	0.293875	0.428394	0.122175	156.499	181.665	131.333	0.722938	-0.468057	0.0256559	0.054293	0.629771	0.563584	270.456	273.47	267.442	0.97796	-0.032153	0.909115	0.995725	0.156238	0.704559
VC0862_-_hypothetical_protein	211.765	246.562	176.968	0.717743	-0.478461	0.0233467	0.859323	1.10488	0.546106	531.632	499.396	563.867	1.1291	0.175171	0.921973	0.960863	0.727955	1.2532	421.361	350.146	492.576	1.40677	0.492388	0.0241981	0.0518589	0.522124	0.200147	1064.19	1125.57	1002.81	0.890942	-0.166597	0.276221	0.738657	1.26467	0.143112
VC0863_-_hypothetical_protein	1338.38	1501.42	1175.34	0.782817	-0.353253	0.0499673	1	3.99951	0.422108	4294.69	3037.26	5552.12	1.828	0.870267	0.0312034	0.0945717	1.52137	2.23525	3218.83	2325.95	4111.7	1.76775	0.821915	9.48753e-05	0.000411657	0.279427	4.17384	9725.46	11081	8369.89	0.755335	-0.404812	0.000870594	0.0126891	1.78091	2.03379
VC0864_-_hypothetical_protein	82.6309	79.4033	85.8585	1.0813	0.112763	0.875962	1	2.41415	2.93344	239.629	160.601	318.658	1.98417	0.988533	0.0140451	0.0498109	1.47352	0.822728	243.798	169.778	317.818	1.87196	0.904551	0.000117474	0.000496926	1.78228	0.472188	641.347	635.732	646.962	1.01766	0.025262	0.941012	0.998919	0.481758	0.317489
VC0865_-_hypothetical_protein	2285.9	2466.47	2105.34	0.853584	-0.228395	0.440178	1	0.00948333	0.624137	5815.29	5002.94	6627.64	1.32475	0.405718	0.214512	0.379777	0.0093246	2.41505	4986.31	4167.04	5805.59	1.39322	0.478421	0.0228362	0.0494042	0.504006	2.58122	12526.3	13230.3	11822.3	0.893579	-0.162333	0.281048	0.744663	2.1309	1.84048
VC0866_-_transglycosylase	1432.81	1475.18	1390.45	0.942564	-0.0853368	0.729281	1	0.0924915	0.0181293	3194.93	2991.68	3398.19	1.13588	0.183812	0.624943	0.764717	0.0738533	0.247808	2993.47	2752.4	3234.54	1.17517	0.232872	0.288128	0.401599	0.0135232	0.0684256	6683.15	6781.14	6585.15	0.971097	-0.0423124	0.716967	0.953554	0.210616	0.0575078
VC0867_-_hypothetical_protein	7.29308	7.95499	6.63117	0.833587	-0.262596	0.505527	1	0.0374373	0.283033	15.2426	16.1293	14.3558	0.890047	-0.168047	0.618389	0.759092	0.0348436	0.59231	15.1718	13.1147	17.2288	1.3137	0.393639	0.228107	0.331892	0.276822	0.199154	31.868	28.66	35.0761	1.22387	0.291447	0.187235	0.62162	0.571091	0.198441
VC0868_-_hypothetical_protein	20.6509	16.0582	25.2435	1.572	0.652598	0.0488099	1	0.159292	0.852322	41.5236	32.5558	50.4913	1.55092	0.63312	0.157814	0.30654	0.15621	0.242273	48.0529	50.016	46.0898	0.9215	-0.117944	0.531708	0.637753	0.825646	0.221313	97.2839	100.751	93.817	0.931179	-0.10287	0.622089	0.923057	0.197034	0.211954
VC0869_-_phosphoribosylformylglycinamidine_synthase	2430.94	2687.34	2174.53	0.809175	-0.305477	0.108673	1	5.47415	1.78004	7433.45	5448.92	9417.98	1.72841	0.789447	0.0142757	0.0503545	2.29635	1.20054	6181.39	4304.14	8058.64	1.8723	0.904812	2.1437e-06	1.38822e-05	1.07921	1.57298	17597	18786.2	16407.7	0.873389	-0.195304	0.0871675	0.417436	0.799733	0.885206
VC0870_-_IS1004_transposase	451.709	473.706	429.711	0.907125	-0.140627	0.545379	1	0.154046	0.326589	738.388	961.168	515.608	0.536439	-0.898515	0.0027664	0.0139001	0.261478	0.153831	695.443	850.575	540.31	0.635229	-0.654651	0.00184648	0.00556527	0.485312	0.00451063	1064.37	1028.72	1100.03	1.06932	0.0966933	0.580586	0.914421	0.256878	0.0103314
VC0871_-_hypothetical_protein	83.9776	84.709	83.2463	0.982732	-0.0251303	0.951309	1	0.441663	0.0330628	160.981	171.994	149.968	0.87194	-0.197699	0.67199	0.799095	0.509494	0.243475	113.908	164.773	63.0436	0.382608	-1.38606	8.06457e-10	9.56e-09	0.0380752	0.0669244	213.895	299.451	128.338	0.428578	-1.22237	5.90131e-11	6.35866e-09	0.461732	0.0694517
VC0872_-_hypothetical_protein	79.607	93.7308	65.4832	0.698631	-0.517397	0.127827	1	0.861404	0.150496	184.628	190.38	178.877	0.939575	-0.0899203	0.989541	1	0.794632	0.340748	95.9889	129.666	62.3114	0.480552	-1.05724	1.25397e-06	8.47415e-06	0.242397	0.292503	241.948	357.061	126.835	0.355219	-1.49322	1.86892e-16	4.26445e-14	0.60973	0.218888
VC0873_-_hypothetical_protein	287.17	384.14	190.2	0.495132	-1.01411	0.000182191	0.0243696	0.545692	0.119689	2370.58	779.634	3961.53	5.08127	2.34519	4.21438e-13	2.55431e-11	0.0381599	9.20174	363.831	376.608	351.053	0.932144	-0.101376	0.457367	0.569375	0.257299	0.183953	4306.84	7898.97	714.698	0.0904799	-3.46626	5.694e-113	1.10435e-109	10.5639	0.00867787
VC0874_-_hypothetical_protein	35.9963	28.186	43.8066	1.5542	0.636172	0.0361295	1	1.15008	3.15627	56.0386	57.0084	55.0688	0.965977	-0.0499391	0.38875	0.567757	1.33648	0.132429	86.1212	86.8284	85.414	0.983711	-0.0236939	0.691842	0.778774	2.87895	2.17111	141.89	109.879	173.902	1.58267	0.662362	0.00014591	0.00288767	0.0907318	2.54095
VC0875_-_prolyl-tRNA_synthetase	2057.12	2029.38	2084.85	1.02734	0.0389075	0.773459	1	2.15105	1.81721	4780.45	4106.89	5454	1.32801	0.409267	0.438944	0.612741	1.53989	1.47841	4300.87	4124.44	4477.29	1.08555	0.118427	0.58947	0.692296	1.58089	1.09	9999.88	10883.5	9116.24	0.837618	-0.255635	0.0499278	0.292553	1.33346	0.887807
VC0876_-_hypothetical_protein	187.751	188.784	186.718	0.989052	-0.015881	0.903321	1	0.0369483	0.0318802	460.284	382.794	537.773	1.40486	0.490429	0.136413	0.278206	0.0196281	0.101244	427.798	369.655	485.94	1.31457	0.394596	0.076929	0.13796	0.030088	0.132743	1031.24	1073.1	989.389	0.921994	-0.117171	0.536425	0.902093	0.061755	0.115477
VC0877_-_hypothetical_protein	29.1383	27.92	30.3567	1.08728	0.120719	0.697441	1	0.161729	0.375616	54.6518	56.5882	52.7154	0.931561	-0.102278	0.57668	0.724163	0.158351	0.501265	63.5692	60.0824	67.0561	1.11607	0.158427	0.736344	0.815726	0.351431	0.230834	120.873	105.243	136.503	1.29703	0.375209	0.104594	0.468035	0.451435	0.23061
VC0878_rpmE2_50S_ribosomal_protein_L31	29.7108	26.6129	32.8088	1.23282	0.301958	0.344628	1	0.234089	0.16562	56.0948	54.0055	58.1841	1.07737	0.107519	0.775279	0.872453	0.251751	0.109718	57.4969	64.9254	50.0685	0.771169	-0.37488	0.163558	0.254489	0.15832	0.0129368	109.053	116.167	101.938	0.877509	-0.188514	0.386925	0.833959	0.130473	0.01621
VC0879_rpmJ_50S_ribosomal_protein_L36	31.246	33.923	28.569	0.842171	-0.247814	0.382221	1	0.158297	0.335666	66.1397	68.858	63.4214	0.921045	-0.118656	0.799169	0.889265	0.169139	0.155387	56.7637	56.5397	56.9878	1.00792	0.0113873	0.966437	0.983663	0.345214	0.714905	121.302	126.617	115.987	0.916046	-0.126508	0.370071	0.819353	0.186328	0.671385
VC0880_-_hypothetical_protein	257.845	262.721	252.969	0.962878	-0.0545748	0.566943	1	3.71001	1.20787	1578.53	532.64	2624.43	4.92721	2.30077	8.64195e-12	3.89792e-10	0.417254	3.04218	1122.24	500.75	1743.73	3.48224	1.80001	1.07844e-15	2.61454e-14	0.308734	5.29614	4392.75	5235.51	3550	0.678062	-0.56051	2.01497e-05	0.00053904	1.59721	1.72708
VC0881_-_hypothetical_protein	204.464	190.916	218.013	1.14193	0.191473	0.459005	1	0.0867198	0.544238	395.283	387.218	403.349	1.04166	0.0588823	0.939479	0.972235	0.0941064	0.0313822	386.877	431.742	342.012	0.792168	-0.336121	0.0963114	0.166041	0.608165	0.222245	750.677	805.132	696.222	0.864731	-0.209677	0.24389	0.698191	0.0496747	0.223203
VC0882_-_hypothetical_protein	32.1907	39.3852	24.9962	0.634659	-0.655947	0.0412546	1	0.405081	0.719104	108.839	79.9315	137.747	1.72332	0.785189	0.0215775	0.0703277	0.274896	0.910514	76.4228	49.4462	103.399	2.09115	1.0643	0.000108144	0.000462558	0.615148	0.223042	242.811	275.122	210.501	0.765122	-0.386239	0.0328374	0.219994	0.847263	0.150805
VC0883_-_hypothetical_protein	204.278	181.556	227	1.2503	0.322277	0.103911	1	0.713606	2.75641	247.21	368.299	126.121	0.342441	-1.54607	4.27611e-07	7.3394e-06	1.43835	0.801092	305.163	449.643	160.682	0.357356	-1.48457	1.27786e-13	2.52898e-12	4.04453	0.479051	289.308	251.403	327.214	1.30155	0.380234	0.0245645	0.177072	1.76412	1.36621
VC0884_-_acetyltransferase-like_protein	395.816	395.184	396.448	1.0032	0.00460574	0.992756	1	0.184947	0.453941	809.579	801.595	817.563	1.01992	0.0284558	0.968396	0.990353	0.188251	0.0281102	789.031	784.535	793.528	1.01146	0.0164434	0.961196	0.980921	0.425312	0.44639	1623.58	1631.81	1615.35	0.989911	-0.0146292	1	1	0.0338442	0.415914
VC0885_-_hypothetical_protein	225.135	250.834	199.435	0.795088	-0.330813	0.0671754	1	4.99785	3.21781	436.328	508.511	364.145	0.7161	-0.481767	0.0567336	0.1475	5.33824	1.82319	355.204	394.783	315.625	0.79949	-0.322847	0.148433	0.235297	4.47404	3.24407	684.4	726.422	642.378	0.884304	-0.177385	0.0683668	0.356445	2.7717	3.46442
VC0886_-_hypothetical_protein	795.916	778.331	813.502	1.04519	0.0637606	0.674151	1	3.80996	0.104576	2056.54	1580.86	2532.23	1.60181	0.679699	0.0161396	0.0552808	2.39388	3.93965	1527.03	1610.57	1443.49	0.896261	-0.158009	0.285303	0.398808	0.119968	1.34116	3995.76	5053.18	2938.33	0.581482	-0.782192	2.65901e-08	1.98352e-06	4.14653	0.827354
VC0887_-_hypothetical_protein	60.3027	59.198	61.4075	1.03732	0.0528666	0.815808	1	1.6021	0.0647647	181.579	119.816	243.341	2.03095	1.02215	0.00913854	0.0358427	0.987476	0.0804597	171.232	121.556	220.907	1.81732	0.861812	0.000205784	0.000817029	0.0437424	0.66948	467.659	485.613	449.706	0.926058	-0.110825	0.656763	0.935237	0.045283	0.466762
VC0888_-_tRNA_pseudouridine_synthase_C	223.929	220.092	227.765	1.03486	0.0494424	0.730696	1	1.08743	2.06277	457.869	445.712	470.026	1.05455	0.0766284	0.828697	0.907286	1.00853	0.346249	443.384	450.503	436.265	0.968395	-0.0463323	0.866958	0.91608	2.01951	0.844914	912.871	937.698	888.044	0.947046	-0.0784934	0.399315	0.840744	0.305662	0.800997
VC0889_-_1-deoxy-D-xylulose-5-phosphate_synthase	5281.11	5306.27	5255.94	0.990516	-0.0137478	0.805694	1	0.534892	0.419819	10412.3	10750.6	10074	0.937065	-0.0937784	0.489081	0.656952	0.517409	0.29901	10393.2	10401.3	10385.2	0.998452	-0.00223495	1	1	0.396319	0.10452	20626	20107.7	21144.2	1.05155	0.0725113	0.535371	0.902093	0.315806	0.127394
VC0890_-_geranyltranstransferase	1565.77	1643.45	1488.09	0.905465	-0.143269	0.477853	1	0.453642	0.00923711	2946.52	3330.16	2562.87	0.769594	-0.37783	0.102605	0.227821	0.46876	0.072343	2837.85	2945.7	2730	0.926773	-0.109711	0.515052	0.623481	0.00780147	0.0690799	5336.47	5115.27	5557.68	1.08649	0.119673	0.443555	0.86765	0.0913373	0.0652448
VC0891_-_exodeoxyribonuclease_VII_small_subunit	235.852	246.667	225.038	0.912315	-0.132397	0.52621	1	0.586924	0.132398	468.099	499.766	436.431	0.87327	-0.1955	0.28947	0.463797	0.548744	0.0665069	465.913	445.475	486.35	1.09176	0.12665	0.771025	0.845099	0.132163	0.649556	930.619	871.214	990.023	1.13637	0.184435	0.393667	0.837207	0.083515	0.639883
VC0892_-_flagellar_motor_protein_PomA	1627.6	1602.54	1652.65	1.03127	0.0444204	0.820409	1	0.225025	1.88256	2397.55	3251.08	1544.03	0.474929	-1.07422	0.000157768	0.00127763	0.439607	0.0643055	2384.5	3273.63	1495.36	0.45679	-1.1304	9.53711e-10	1.11429e-08	3.36878	0.457379	3062.98	3081.88	3044.07	0.987732	-0.0178086	0.896406	0.994895	0.157607	1.03366
VC0893_motB_flagellar_motor_protein_MotB	4696.63	4662.69	4730.57	1.01456	0.0208514	0.971353	1	0.226054	1.10909	7436.21	9458.3	5414.13	0.572421	-0.804851	0.0024581	0.0127815	0.390808	0.0817585	7637.42	9368.3	5906.54	0.630481	-0.665474	0.000290316	0.0011019	1.67724	0.929567	11416.2	10808.4	12024.1	1.11249	0.153786	0.160924	0.583386	0.158719	1.58228
VC0894_-_thiamine_biosynthesis_protein_ThiI	376.059	354.014	398.103	1.12454	0.169333	0.669701	1	0.431318	0.86783	881.41	717.546	1045.27	1.45673	0.542737	0.121794	0.256761	0.307247	0.858833	848.17	787.695	908.646	1.15355	0.206082	0.37457	0.491861	0.670587	0.841225	1967.43	2085.28	1849.58	0.886968	-0.173046	0.174231	0.603496	0.646404	0.646891
VC0895_-_hypothetical_protein	49065.8	56312.5	41819.2	0.742629	-0.429287	0.0232406	0.859323	4.46663	1.3757	251179	113862	388495	3.41197	1.77061	1.91569e-08	4.53108e-07	0.747806	0.310159	212555	82731.5	342379	4.13844	2.04909	3.60213e-27	2.08547e-25	0.319287	2.24483	736199	775256	697143	0.899242	-0.153218	0.215027	0.660927	0.11224	0.79017
VC0896_-_DNA-binding_transcriptional_activator_GcvA	354.827	340.034	369.62	1.08701	0.120363	0.517765	1	0.385542	0.12448	711.105	690.303	731.907	1.06027	0.0844316	0.624008	0.763957	0.437535	0.442161	722.411	731.822	712.999	0.974279	-0.0375937	0.729214	0.810725	0.131597	0.268855	1455.88	1460.29	1451.47	0.99396	-0.00874006	0.78409	0.972542	0.387916	0.256384
VC0897_-_hypothetical_protein	98.9618	98.8543	99.0693	1.00217	0.00313367	0.916945	1	0.0497768	0.500384	179.858	200.537	159.179	0.793761	-0.333223	0.299798	0.47466	0.0646123	0.720839	177.499	196.118	158.88	0.810128	-0.303778	0.153986	0.242218	0.554645	0.662143	320.449	317.459	323.439	1.01884	0.0269252	0.7552	0.965157	0.783322	0.752506
VC0898_xni_exonuclease_IX	306.93	286.39	327.469	1.14343	0.193374	0.298199	1	0.497458	0.390026	684.12	581.494	786.746	1.35297	0.436134	0.100398	0.224077	0.456851	0.0802084	664.724	648.474	680.974	1.05012	0.0705525	0.940495	0.967588	0.362767	0.272421	1478.37	1570.5	1386.24	0.882678	-0.18004	0.232502	0.684449	0.0893385	0.217751
VC0899_-_hypothetical_protein	2395.49	2434.56	2356.42	0.967905	-0.0470631	0.453722	1	5.98053	3.05713	4744.92	4954.82	4535.02	0.915274	-0.127724	0.749512	0.853795	6.47955	1.85162	3995.6	4668.79	3322.4	0.711619	-0.490824	0.00250387	0.00724814	4.37179	0.217139	7911.9	9060.14	6763.66	0.746529	-0.421729	0.0106212	0.0962604	2.73779	0.216659
VC0900_-_GGDEF_family_protein	4814.94	4960.98	4668.91	0.941126	-0.0875403	0.834642	1	0.0237979	0.342117	10645.3	10064.1	11226.5	1.11549	0.157683	0.666757	0.794822	0.0286779	1.15284	9864.63	9245.37	10483.9	1.13396	0.181369	0.397762	0.514861	0.343671	0.42422	21878.5	22414.8	21342.2	0.952147	-0.0707436	0.71847	0.953554	1.14566	0.333979
VC0901_-_hypothetical_protein	1486.14	1553.87	1418.42	0.91283	-0.131582	0.472452	1	1.07808	1.4812	3192.36	3147.23	3237.48	1.02868	0.040791	0.78315	0.877557	0.891884	0.127312	3003.83	2806.39	3201.26	1.1407	0.189922	0.337239	0.452762	1.3804	0.860501	6489.51	6460.5	6518.51	1.00898	0.0128961	0.821402	0.97883	0.105337	0.814109
VC0902_queF_7-cyano-7-deazaguanine_reductase	342.699	353.419	331.978	0.939332	-0.0902922	0.551022	1	0.297435	0.187907	736.163	716.266	756.06	1.05556	0.0780052	0.958723	0.984875	0.233423	0.0945411	689.295	657.064	721.525	1.0981	0.135015	0.508347	0.617372	0.173415	0.0401028	1489.11	1509.33	1468.89	0.973201	-0.0391903	0.820361	0.97883	0.11781	0.0286407
VC0903_-_SecY_interacting_protein_Syd	106.279	115.37	97.1878	0.842404	-0.247416	0.232171	1	0.495552	0.038026	294.409	233.739	355.079	1.51912	0.603239	0.0955203	0.216588	0.297095	1.13194	261.606	192.381	330.831	1.71966	0.782126	0.000797198	0.00271257	0.0269317	0.174915	690.886	708.231	673.541	0.951018	-0.0724551	0.527278	0.89977	0.795303	0.125575
VC0904_-_hypothetical_protein	78.2735	75.6188	80.9283	1.07021	0.0978994	0.823867	1	1.00405	0.652014	220.529	153.096	287.961	1.88092	0.911436	0.0157762	0.0544338	0.631842	0.799263	206.37	160.244	252.496	1.5757	0.655989	0.0173746	0.039025	0.483219	1.26409	544.316	574.576	514.056	0.89467	-0.160573	0.184808	0.618372	0.548803	0.915956
VC0905_metQ_DL-methionine_transporter_substrate-binding_subunit	1244.1	1317.04	1171.15	0.889231	-0.16937	0.424663	1	0.0618226	0.175415	4114.86	2670.37	5559.34	2.08186	1.05788	0.00101381	0.00605944	0.0173032	0.48189	3477.64	2318.44	4636.85	1.99999	0.999992	3.92928e-06	2.39649e-05	0.0917624	7.32358	10265.2	11092.4	9437.95	0.850852	-0.23302	0.0183431	0.144441	0.282843	3.72669
VC0906_-_ABC_transporter_permease	344.629	330.546	358.711	1.08521	0.117973	0.735753	1	0.110259	0.108396	875.958	670.138	1081.78	1.61426	0.690875	0.0357907	0.104779	0.0603418	0.783625	815.015	710.193	919.837	1.29519	0.373167	0.0925095	0.16034	0.0880591	0.0339575	2015.42	2158.17	1872.67	0.867713	-0.20471	0.164412	0.588201	0.553116	0.0236801
VC0907_metN_DL-methionine_transporter_ATP-binding_subunit	247.851	226.081	269.622	1.19259	0.254097	0.392317	1	0.18036	0.172071	591.764	458.23	725.299	1.58283	0.662504	0.0492189	0.132953	0.116034	0.3937	608.487	533.86	683.114	1.27958	0.355666	0.137175	0.220881	0.13551	0.244448	1418.86	1447.1	1390.62	0.960971	-0.0574349	0.606559	0.922674	0.245398	0.180543
VC0908_-_D,D-heptose_1,7-bisphosphate_phosphatase	300.961	289.418	312.503	1.07976	0.110716	0.805505	1	0.273133	0.12534	841.15	586.6	1095.7	1.86788	0.901402	0.00790921	0.0318917	0.133453	2.171	825.727	618.511	1032.94	1.67005	0.739887	0.000703565	0.00242805	0.0653575	1.10663	2145.03	2187.47	2102.58	0.961194	-0.0571002	0.76862	0.966658	1.41017	0.716479
VC0909_treR_trehalose_repressor	577.21	576.2	578.221	1.00351	0.00505092	0.743647	1	0.778279	0.843182	1075.34	1167.14	983.528	0.842681	-0.246942	0.1967	0.358987	0.847744	0.198372	1027.89	1144.06	911.711	0.796906	-0.327519	0.101705	0.173412	0.969901	0.113812	1909.6	1963.18	1856.02	0.945416	-0.0809795	0.560901	0.909375	0.259394	0.118461
VC0910_-_PTS_system_trehalose(maltose)-specific_transporter_subunits_IIBC	1482.03	1323.09	1640.98	1.24027	0.310653	0.232364	1	0.0456094	0.707015	1967.03	2682.57	1251.5	0.46653	-1.09996	6.40649e-05	0.000604642	0.0756261	0.0241789	2380.58	3249.75	1511.41	0.465085	-1.10443	1.42745e-09	1.63819e-08	1.09732	0.248335	2787.82	2498.11	3077.53	1.23194	0.300936	0.0391993	0.249678	0.057787	0.713668
VC0911_-_trehalose-6-phosphate_hydrolase	1002.85	943.305	1062.39	1.12624	0.171511	0.493398	1	0.115975	0.0487273	1608.21	1913.06	1303.37	0.681299	-0.553641	0.0549543	0.14413	0.177821	0.287506	1859.83	2103.25	1616.42	0.768535	-0.379817	0.0505221	0.0963023	0.0632539	0.736727	2945.87	2600.32	3291.42	1.26577	0.340019	0.0190477	0.148068	0.305872	1.19206
VC0912_-_hypothetical_protein	0.925481	0.57472	1.27624	2.22063	1.15097	0.738539	1	0.136659	0.0780254	1.45814	1.16146	1.75482	1.51088	0.595386	1	1	0.136369	0.137174	2.15122	2.52354	1.77889	0.704921	-0.504467	0.453331	0.565242	0.0766571	0.039783	3.5598	3.49733	3.62228	1.03573	0.0506457	1	1	0.132275	0.0402975
VC0913_-_hypothetical_protein	338.417	356.829	320.005	0.896801	-0.15714	0.607956	1	0.203913	0.112758	849.986	723.968	976.004	1.34813	0.430962	0.147277	0.292519	0.149944	0.0475146	774.906	633.605	916.207	1.44602	0.532091	0.0197825	0.0435507	0.0986174	0.224003	1906.48	1947.7	1865.26	0.957669	-0.0624013	0.59114	0.91759	0.0252296	0.162487
VC0914_-_multidrug_resistance_protein	2029.59	2027.21	2031.97	1.00235	0.00338189	0.890432	1	0.108413	0.0981953	3843.94	4113.63	3574.25	0.86888	-0.202771	0.51072	0.673038	0.151992	0.185744	3663.25	4023.08	3303.41	0.821115	-0.284344	0.0970147	0.167031	0.133614	0.00801829	6929.89	7134.38	6725.4	0.942674	-0.0851694	0.574006	0.911132	0.239586	0.0101677
VC0915_-_hypothetical_protein	17.6388	14.9691	20.3086	1.3567	0.440105	0.151781	1	0.0971164	0.593858	29.3519	30.3865	28.3173	0.931903	-0.101749	0.853061	0.919429	0.116152	1.70932	31.0983	40.1778	22.0189	0.548038	-0.867653	0.00361801	0.0100388	0.59463	1.39308	50.7132	56.6141	44.8123	0.791541	-0.337265	0.453892	0.872482	1.95929	1.5334
VC0916_-_phosphotyrosine_protein_phosphatase	771.247	639.672	902.822	1.41138	0.497109	0.0181053	0.760481	3.13927	37.6293	1810.21	1301.43	2318.99	1.78188	0.833404	0.000502303	0.00340041	2.41656	9.05687	2817.4	1782.81	3851.98	2.16063	1.11145	9.21589e-08	7.82242e-07	12.1806	31.1992	6234.65	4621.45	7847.85	1.69814	0.763953	9.04786e-06	0.000292472	3.18198	27.0795
VC0917_-_UDP-N-acetylglucosamine_2-epimerase	297.63	272.255	323.005	1.18641	0.246599	0.0704619	1	7.79123	29.3723	561.997	554.568	569.426	1.02679	0.0381423	0.166724	0.319655	9.01617	0.414133	860.775	637.78	1083.77	1.69928	0.764928	0.000411906	0.00150027	15.5842	35.2343	1672.55	1136.6	2208.49	1.94306	0.95833	4.80495e-08	3.2699e-06	0.201193	38.1641
VC0918_wecC_UDP-N-acetyl-D-mannosamine_dehydrogenase	304.82	288.655	320.986	1.112	0.153161	0.185234	1	6.30172	9.85899	649.858	587.635	712.082	1.21178	0.277124	0.047382	0.129433	5.91626	0.435322	952.468	634.443	1270.49	2.00253	1.00182	4.8829e-06	2.89614e-05	4.51573	29.3416	2004.71	1420.83	2588.58	1.82187	0.865424	9.95563e-07	4.3884e-05	0.178095	28.1758
VC0919_-_serine_acetyltransferase-like_protein	187.859	166.769	208.948	1.25292	0.325296	0.0497968	1	4.51559	11.8821	323.117	339.447	306.788	0.903789	-0.145942	0.593981	0.737061	5.88682	0.51368	476.706	412.954	540.457	1.30876	0.388201	0.108424	0.182542	8.14702	20.9128	856.73	612.247	1101.21	1.79864	0.84691	5.55207e-06	0.00019229	0.303168	25.2888
VC0920_-_exopolysaccharide_biosynthesis_protein_EpsF	369.738	369.611	369.865	1.00069	0.000993735	0.506175	1	5.30735	10.6046	532.786	752.102	313.47	0.416793	-1.2626	0.00106229	0.00630065	9.79963	0.0034782	656.335	731.027	581.643	0.795652	-0.32979	0.0828398	0.146403	12.5008	11.0386	905.335	625.647	1185.02	1.89407	0.921492	4.01294e-07	2.04818e-05	0.00570777	20.0831
VC0921_-_polysaccharide_export_protein	252.815	211.805	293.825	1.38724	0.472216	0.0243731	0.870187	1.94932	9.6165	358.037	430.587	285.488	0.663021	-0.592874	0.190162	0.350589	3.53086	0.0724028	534.677	580.844	488.51	0.841035	-0.249763	0.211626	0.312064	8.60913	6.96242	782.401	569.649	995.153	1.74696	0.804844	7.19538e-06	0.000238555	0.0489703	11.5055
VC0922_-_hypothetical_protein	339.834	319.001	360.667	1.13061	0.177106	0.390266	1	0.341249	7.67671	590.503	647.495	533.512	0.823963	-0.279349	0.430365	0.605289	0.496353	0.00385688	768.131	713.107	823.155	1.15432	0.207046	0.401632	0.518964	6.10492	6.70726	1370.76	1064.87	1676.66	1.57451	0.654906	0.000151442	0.00295198	0.00702758	8.34478
VC0923_-_serine_acetyltransferase-like_protein	148.777	136.267	161.286	1.1836	0.243182	0.232962	1	0.514254	4.69815	322.505	276.687	368.322	1.33119	0.412712	0.0988961	0.221361	0.506009	0.945117	410.323	318.966	501.681	1.57283	0.653366	0.0071741	0.0182481	2.87506	8.9897	878.278	734.699	1021.86	1.39085	0.475968	0.0158538	0.12974	0.503337	8.50679
VC0924_-_capK_protein	566.463	538.64	594.285	1.10331	0.141834	0.450607	1	0.651045	1.78182	1095.76	1093.81	1097.71	1.00357	0.005135	0.775289	0.872453	0.774104	0.179133	1308.85	1175.75	1441.96	1.22642	0.294456	0.175674	0.268812	1.32557	5.76631	2563.68	2190.5	2936.86	1.34072	0.423012	0.0110607	0.0988768	0.120865	6.26783
VC0925_-_polysaccharide_biosynthesis_protein	681.372	647.498	715.245	1.10463	0.143561	0.479119	1	0.592316	3.10073	1198	1314.83	1081.16	0.822277	-0.282304	0.502981	0.66711	0.850778	0.0954843	1419.64	1414.74	1424.53	1.00692	0.00994211	0.992351	1	2.77611	3.77091	2529.34	2157.49	2901.18	1.3447	0.427285	0.0110628	0.0988768	0.0745125	4.81562
VC0926_-_hypothetical_protein	627.672	590.082	665.262	1.12741	0.173008	0.386036	1	0.399518	2.01933	1095.7	1197.99	993.413	0.829236	-0.270146	0.5109	0.673038	0.593728	0.342132	1302.91	1316.21	1289.62	0.979799	-0.0294417	0.691156	0.778454	1.81521	3.8074	2304.05	1981.83	2626.26	1.32517	0.406177	0.0317243	0.214762	0.277088	4.88748
VC0927_-_UDP-N-acetyl-D-mannosamine_transferase	363.511	375.974	351.049	0.933707	-0.0989584	0.955635	1	1.04045	2.5829	546.597	763.647	329.546	0.431543	-1.21242	0.000218534	0.00168528	1.85279	0.303268	560.257	694.431	426.082	0.613571	-0.704698	0.000185235	0.000743048	3.74605	1.4337	762.445	657.277	867.613	1.32001	0.400551	0.0612517	0.332301	0.546415	2.69681
VC0928_-_hypothetical_protein	417.349	354.069	480.629	1.35745	0.440895	0.0363242	1	2.58456	34.3043	1035.82	719.969	1351.67	1.8774	0.908737	0.000422002	0.00293886	1.76565	1.0476	1875.4	949.058	2801.75	2.95213	1.56176	6.60131e-13	1.16925e-11	7.97384	40.1496	4202.22	2696.22	5708.23	2.11712	1.0821	4.54689e-10	4.40935e-08	0.253928	34.2315
VC0929_-_hypothetical_protein	594.576	584.004	605.148	1.03621	0.0513095	0.758921	1	0.0412706	4.3728	1309.66	1184.84	1434.48	1.2107	0.275836	0.334383	0.511867	0.0474945	1.78033	1568.82	1196.96	1940.69	1.62136	0.697202	0.000965693	0.00320164	2.59158	6.73612	3406.57	2860.44	3952.69	1.38185	0.466598	0.00356172	0.0388088	1.02802	6.1538
VC0930_-_hemolysin-like_protein	2970.65	2604.43	3336.88	1.28123	0.357533	0.13039	1	1.3425	17.2301	5446.94	5292.62	5601.25	1.05831	0.0817669	0.477092	0.64685	1.73327	0.835322	7896.09	6594.18	9197.99	1.39487	0.480126	0.00891449	0.0219412	9.48653	13.425	14955.7	11175.6	18735.9	1.6765	0.745455	6.23839e-07	3.02484e-05	0.443258	15.4633
VC0931_-_hypothetical_protein	131.716	114.205	149.227	1.30665	0.385874	0.0579882	1	2.27378	15.5624	205.457	232.255	178.66	0.769241	-0.378493	0.609727	0.749883	3.26973	0.0408735	311.399	294.805	327.994	1.11258	0.153908	0.556344	0.661778	12.2572	17.5377	512.471	356.617	668.325	1.87407	0.906174	2.00711e-06	8.02636e-05	0.0336757	23.3366
VC0932_-_hypothetical_protein	116.339	99.4709	133.206	1.33915	0.421317	0.0118245	0.611562	6.68155	23.839	166.149	202.704	129.593	0.639323	-0.645384	0.597052	0.739925	10.2119	1.27291	262.697	263.041	262.354	0.997391	-0.00376846	0.7836	0.855498	20.1975	23.8401	396.512	258.362	534.662	2.06943	1.04923	7.54142e-07	3.48252e-05	0.916378	34.4957
VC0933_-_hypothetical_protein	218.047	211.71	224.384	1.05987	0.0838813	0.173708	1	11.0837	27.8701	410.018	431.545	388.491	0.900233	-0.15163	0.279939	0.453612	12.6784	1.06904	615.865	442.987	788.742	1.78051	0.832287	0.000298822	0.00113196	15.7824	52.465	1191.16	774.785	1607.54	2.07483	1.05299	6.06611e-08	3.92174e-06	0.494373	57.0254
VC0934_-_capsular_polysaccharide_biosynthesis_glycosyltransferase	851.587	635.251	1067.92	1.6811	0.749409	0.000270938	0.0350323	6.22322	63.7785	1252.63	1294.75	1210.5	0.934928	-0.0970731	0.263408	0.43609	11.9402	2.51343	2604.6	2107.73	3101.46	1.47147	0.557259	0.0079852	0.0200224	28.8071	67.2924	4367.94	2414.25	6321.64	2.61847	1.38872	5.7461e-15	1.06139e-12	0.856126	95.8936
VC0935_-_hypothetical_protein	883.773	807.494	960.052	1.18893	0.249662	0.0838452	1	8.35124	32.2151	1255.59	1645.32	865.864	0.526259	-0.926154	0.0789517	0.187656	17.0088	0.121432	1879.54	1895.8	1863.29	0.98285	-0.0249561	0.907354	0.942043	28.145	31.1211	2763.03	1728.77	3797.29	2.19653	1.13522	1.89053e-11	2.15687e-09	0.117884	54.8744
VC0936_-_polysaccharide_export-like_protein	419.575	381.714	457.435	1.19837	0.261075	0.096605	1	4.48407	16.7786	560.888	776.747	345.029	0.444197	-1.17073	0.00296085	0.0146681	9.70158	0.0201025	815.127	903.904	726.351	0.803571	-0.315503	0.10136	0.1729	17.1523	15.5114	1084.41	688.75	1480.06	2.14891	1.1036	4.91587e-10	4.54016e-08	0.0292161	29.9414
VC0937_-_exopolysaccharide_biosynthesis_protein	1272.58	1184.19	1360.96	1.14927	0.200723	0.218219	1	2.34875	4.59987	1988.59	2407.6	1569.59	0.65193	-0.617211	0.143808	0.288251	4.0442	0.0768034	2739.89	2691.88	2787.9	1.03567	0.0505686	0.897881	0.935001	3.85807	11.483	4405.99	3132.75	5679.23	1.81286	0.858268	1.35777e-07	7.97999e-06	0.0656934	17.8584
VC0938_-_hypothetical_protein	426.926	390.267	463.584	1.18786	0.248368	0.190936	1	1.55015	2.76175	584.123	793.069	375.177	0.47307	-1.07987	0.00169994	0.00939326	3.31344	0.0712479	787.395	917.018	657.773	0.717296	-0.47936	0.0163221	0.0371123	3.03035	3.78805	1044.32	748.846	1339.79	1.78914	0.839264	1.2476e-06	5.43759e-05	0.0924771	7.4564
VC0939_-_hypothetical_protein	482.763	433.444	532.083	1.22757	0.295808	0.255515	1	0.239412	2.37263	700.415	879.796	521.033	0.59222	-0.755794	0.0141098	0.0498923	0.510725	0.213007	855.845	1052.49	659.196	0.626318	-0.675032	0.0013888	0.0043727	2.7733	0.628417	1191.35	1040.35	1342.35	1.29028	0.367685	0.0147078	0.122428	0.321903	1.19273
VC0940_-_hypothetical_protein	152.672	161.691	143.653	0.888441	-0.170653	0.256859	1	1.59331	3.51814	219.197	327.455	110.939	0.338791	-1.56153	8.02067e-09	2.10217e-07	2.31957	0.149412	217.624	284.025	151.223	0.532429	-0.909338	3.50547e-05	0.000169126	5.13343	1.16104	264.553	221.353	307.753	1.39033	0.475428	0.0234584	0.173551	0.307472	2.08371
VC0941_glyA_serine_hydroxymethyltransferase	3862.12	4034.16	3690.09	0.914711	-0.128611	0.556403	1	0.225213	0.00502481	11430.9	8178.18	14683.6	1.79546	0.844352	0.00861443	0.0343074	0.0936084	0.0177252	9580.57	7304.76	11856.4	1.6231	0.698756	0.00045509	0.00164061	0.00269079	1.83297	26723.7	29307	24140.3	0.823707	-0.279797	0.0215575	0.162782	0.0193747	1.04865
VC0942_-_hypothetical_protein	931.004	896.787	965.221	1.07631	0.106095	0.790633	1	0.218125	0.0673894	1853.21	1818.18	1888.23	1.03852	0.0545333	0.998489	1	0.211828	0.322557	1934.28	1910.53	1958.02	1.02486	0.0354253	0.995612	1	0.0536368	0.819329	3876.7	3767.15	3986.25	1.05816	0.0815565	0.874733	0.987077	0.259023	0.837057
VC0943_-_lipoyl_synthase	948.571	897.098	1000.04	1.11475	0.156724	0.748078	1	0.958566	0.255394	2152.51	1816.85	2488.17	1.3695	0.453644	0.304113	0.480315	0.716137	0.0558213	2139.28	1979.2	2299.36	1.16176	0.216318	0.291719	0.405874	0.18511	0.0287624	4823.92	4966.74	4681.11	0.942492	-0.0854475	0.609953	0.922674	0.0632611	0.017311
VC0944_lipB_lipoate-protein_ligase_B	647.576	663.297	631.855	0.952598	-0.0700612	0.665405	1	0.335225	0.0063091	1316.1	1344.21	1287.99	0.958174	-0.0616407	0.607913	0.748305	0.295553	0.00509641	1207.8	1250.81	1164.79	0.931234	-0.102784	0.557344	0.662561	0.006804	0.0848168	2470.9	2570.56	2371.24	0.922461	-0.11644	0.448936	0.870711	0.00334279	0.070653
VC0945_-_hypothetical_protein	249.658	227.185	272.131	1.19784	0.260433	0.582775	1	1.67256	0.461443	518.04	459.952	576.127	1.25258	0.324902	0.663244	0.792673	1.55199	0.798948	502.125	538.509	465.742	0.864874	-0.209437	0.264534	0.375733	0.425226	1.49138	1049.24	1150.57	947.911	0.82386	-0.279529	0.0690078	0.358822	0.856589	1.38217
VC0946_-_hypothetical_protein	13.8585	13.3581	14.3589	1.07492	0.104236	0.651789	1	0.397678	0.437166	20.7038	27.1417	14.2659	0.525607	-0.927942	0.0772852	0.185559	0.447335	0.125691	21.4819	28.4335	14.5303	0.511027	-0.968529	0.00535833	0.0142363	0.455951	0.181897	29.0354	28.4876	29.5833	1.03846	0.0544476	0.61691	0.922674	0.173584	0.2063
VC0947_-_D-alanyl-D-alanine_carboxypeptidase	2929.49	3163.98	2695.01	0.85178	-0.231447	0.27456	1	0.324212	0.531186	11667.5	6413.1	16921.8	2.63863	1.39979	1.40112e-05	0.000161275	0.0700464	0.0640091	10474.4	5332.86	15616	2.92826	1.55004	2.04486e-14	4.35825e-13	0.154916	0.79747	32781.1	33770.3	31792	0.941419	-0.0870907	0.393546	0.837207	0.0205601	0.353011
VC0948_-_rare_lipoprotein_A	1639.94	1799.12	1480.77	0.823054	-0.28094	0.283081	1	0.0565508	0.0472139	4924.57	3650.04	6199.09	1.69836	0.764145	0.012923	0.0469365	0.0325559	0.133588	4556.35	2930.98	6181.73	2.1091	1.07663	8.89725e-08	7.58515e-07	0.0204284	0.591333	12479.1	12371.8	12586.5	1.01736	0.0248299	0.748363	0.963366	0.0803835	0.379586
VC0949_-_rod_shape-determining_protein_RodA	1323.21	1392.02	1254.4	0.901132	-0.150189	0.562043	1	0.243405	0.250045	3563.92	2825.28	4302.56	1.52288	0.606804	0.0364961	0.106123	0.158846	0.306902	3241.66	2482.64	4000.68	1.61146	0.688369	0.000336126	0.00125248	0.157104	1.19855	8366.03	8585.81	8146.25	0.948804	-0.0758184	0.771262	0.967261	0.206821	0.82392
VC0950_-_penicillin-binding_protein_2	1518.57	1661.17	1375.98	0.828322	-0.271736	0.248639	1	0.107259	0.404096	5112.57	3368.14	6857	2.03584	1.02563	0.00137445	0.00783054	0.0316046	0.746991	4303.06	2722.96	5883.16	2.16058	1.11142	5.52345e-08	4.85838e-07	0.190325	1.17354	12830.5	13681.9	11979	0.875539	-0.191756	0.160075	0.581571	0.453362	0.634724
VC0951_-_rRNA_large_subunit_methyltransferase	482.177	533.168	431.186	0.808725	-0.306278	0.195109	1	0.376979	0.67771	1664.62	1080.82	2248.43	2.08029	1.05679	0.00137474	0.00783054	0.119305	0.838475	1448.3	853.194	2043.41	2.39501	1.26003	4.17333e-09	4.41099e-08	0.309908	1.36785	4323.83	4486.83	4160.84	0.927345	-0.108821	0.494086	0.889526	0.497452	0.738587
VC0952_-_hypothetical_protein	698.39	743.719	653.061	0.878102	-0.187539	0.331541	1	1.14059	0.585182	2144.6	1506.47	2782.73	1.84719	0.88533	0.0126876	0.0463855	0.472205	0.239697	2131.37	1292.27	2970.48	2.29866	1.20079	1.0426e-08	1.05046e-07	0.254037	0.316472	5800.72	5553.39	6048.04	1.08907	0.123099	0.419831	0.856007	0.127252	0.209911
VC0953_holA_DNA_polymerase_III_subunit_delta	1483.83	1552.71	1414.95	0.911282	-0.134031	0.507055	1	0.151201	0.0466843	4356.65	3147.5	5565.8	1.76832	0.822381	0.0130863	0.0471325	0.0584775	0.0618364	4104.08	2800.78	5407.38	1.93067	0.949101	2.39967e-06	1.53349e-05	0.0212465	0.0252661	11058.3	11107.7	11008.9	0.991111	-0.0128816	0.971864	1	0.0313031	0.0188843
VC0954_-_rare_lipoprotein_B	1004.97	1063.61	946.324	0.889728	-0.168563	0.396118	1	0.184312	0.245303	2954.83	2155.95	3753.7	1.74109	0.79999	0.0181389	0.0612364	0.0749427	0.0406722	2700.22	1872.83	3527.6	1.88356	0.913463	6.87199e-06	3.92584e-05	0.129061	0.0267079	7337.18	7492.7	7181.65	0.958487	-0.0611692	0.722154	0.955647	0.0428322	0.0111764
VC0955_-_hypothetical_protein	62.6078	62.0187	63.1969	1.019	0.0271507	0.921211	1	1.22098	0.304454	131.835	125.538	138.133	1.10033	0.137938	0.823705	0.905482	1.12437	0.757296	134.182	125.126	143.238	1.14475	0.195037	0.4155	0.531922	0.290636	1.68608	283.782	275.903	291.661	1.05711	0.0801309	0.282609	0.744728	0.732906	1.64057
VC0956_leuS_leucyl-tRNA_synthetase	3219.88	3218.56	3221.2	1.00082	0.00118607	0.846572	1	0.339753	0.311016	7744.33	6522.27	8966.39	1.37474	0.459154	0.213597	0.378968	0.212251	0.486867	7032.37	6374.85	7689.89	1.20629	0.270571	0.135791	0.219016	0.236154	0.541763	16777.6	17897.6	15657.7	0.874846	-0.192899	0.218134	0.665206	0.442139	0.440175
VC0957_-_hypothetical_protein	9752.94	9746.1	9759.79	1.0014	0.00202531	0.721474	1	0.692444	2.33719	14582.9	19792.5	9373.24	0.473575	-1.07834	6.26486e-05	0.000594166	1.40914	0.170286	15288.9	19335.4	11242.3	0.581433	-0.782314	7.8827e-06	4.45241e-05	3.79222	2.77907	20801.8	18715	22888.7	1.22301	0.290437	0.00421985	0.04424	0.358695	5.86696
VC0958_lnt_apolipoprotein_N-acyltransferase	1439.47	1404.29	1474.65	1.0501	0.0705332	0.994866	1	1.08212	0.495385	3286.14	2843.82	3728.45	1.31107	0.390745	0.384663	0.564124	0.79605	0.704579	3098.79	2918.23	3279.36	1.12375	0.168322	0.483203	0.593899	0.397928	0.553262	7057.54	7439.2	6675.88	0.897392	-0.156189	0.187496	0.62162	0.576183	0.429345
VC0959_-_hemolysin	8016	8444.21	7587.79	0.898579	-0.154283	0.443521	1	0.356155	0.692179	18997.6	17111.4	20883.8	1.22046	0.287426	0.39659	0.57402	0.22975	1.74758	18210.4	15014.3	21406.5	1.42574	0.511714	0.00817615	0.0203957	0.501363	1.66964	42617.7	41651.2	43584.2	1.04641	0.0654454	0.934081	0.997565	1.30527	1.30357
VC0960_-_metalloprotease	879.936	867.772	892.099	1.02803	0.039888	0.907108	1	0.0535191	0.151105	2802.82	1759.64	3846	2.18568	1.12808	0.000411971	0.00287417	0.01863	1.6016	2775.81	1765.76	3785.86	2.14405	1.10034	2.3843e-07	1.86466e-06	0.0592175	1.77816	7689.73	7671.08	7708.38	1.00486	0.0069969	0.803798	0.97883	0.818041	1.05011
VC0961_-_phoH_family_protein	2017.62	2181.74	1853.51	0.849555	-0.235221	0.412192	1	0.0052853	0.133501	4416.71	4425.48	4407.95	0.99604	-0.00572378	0.964577	0.988786	0.0102509	0.245854	3814.7	3669.41	3959.99	1.07919	0.109949	0.732299	0.81299	0.15118	0.170243	8428.51	8794.75	8062.26	0.916713	-0.125457	0.323199	0.786242	0.225217	0.152982
VC0962_-_(dimethylallyl)adenosine_tRNA_methylthiotransferase	427.705	441.345	414.064	0.938187	-0.0920532	0.447025	1	1.24015	2.15027	1251.94	893.995	1609.88	1.80077	0.848614	0.0206718	0.0678966	0.568013	0.387024	1070.49	818.986	1322	1.61419	0.690815	0.000528352	0.00187853	1.40152	0.58848	2952.67	3213.59	2691.74	0.837611	-0.255648	0.161394	0.583455	0.308799	0.377382
VC0963_-_2-octaprenyl-3-methyl-6-methoxy-1,4-benzoquinol_hydroxylase	408.103	403.742	412.464	1.0216	0.0308337	0.99981	1	0.0792964	0.17911	675.996	818.78	533.212	0.651227	-0.618767	0.0237509	0.0760773	0.10914	0.0772646	668.052	816.406	519.697	0.636567	-0.651616	0.00167072	0.00511905	0.232235	0.0653638	1061.24	1064.5	1057.98	0.993872	-0.00886869	0.995671	1	0.150222	0.0851701
VC0964_-_PTS_system_glucose-specific_transporter_subunit	12156.1	11875.9	12436.2	1.04718	0.0665118	0.967983	1	1.09547	2.78245	22708.4	24048.1	21368.8	0.888586	-0.170416	0.25717	0.43017	1.22582	0.140991	22705.7	24602.1	20809.2	0.845829	-0.241562	0.152083	0.239908	3.02742	0.561542	42513.8	42656.6	42371	0.993304	-0.00969251	0.941671	0.998919	0.188937	0.705354
VC0965_-_phosphoenolpyruvate-protein_phosphotransferase	4792.94	4946.41	4639.48	0.937949	-0.0924187	0.696472	1	0.141155	0.0920143	10978.4	10027.8	11929	1.1896	0.250471	0.521122	0.678807	0.0938226	0.239566	10626	9183.37	12068.6	1.31418	0.394164	0.0427002	0.0834849	0.0669813	0.0460395	24192.7	23814.5	24571	1.03177	0.0451191	0.715136	0.952942	0.239934	0.0479183
VC0966_-_phosphocarrier_protein_HPr	1459.41	1420.32	1498.49	1.05504	0.0772968	0.809341	1	0.543261	0.88083	4283.92	2877.66	5690.19	1.97737	0.983579	0.0044929	0.0200259	0.234803	0.162122	4215.86	2966.04	5465.68	1.84275	0.881862	3.06181e-05	0.000149959	0.420393	1.43877	11244.2	11359.2	11129.2	0.979747	-0.029519	0.839221	0.980524	0.12816	0.937846
VC0967_-_hypothetical_protein	50.7074	50.7818	50.6329	0.997069	-0.00423462	0.950106	1	0.0868902	0.0123812	198.963	103.055	294.871	2.86128	1.51666	1.76419e-06	2.59216e-05	0.0467055	3.18238	183.788	100.242	267.334	2.6669	1.41516	3.65926e-08	3.33983e-07	0.00823352	3.37044	566.047	587.956	544.137	0.925473	-0.111738	0.173913	0.603496	1.77473	2.02051
VC0968_-_cysteine_synthase_A	1124.93	1186.69	1063.17	0.895909	-0.158576	0.514581	1	0.0418721	0.269938	9825.46	2406.27	17244.7	7.16654	2.84128	4.40489e-17	4.61799e-15	0.00144533	33.9669	8660.81	2105.17	15216.4	7.22815	2.85363	2.8934e-35	2.67226e-33	0.020147	33.5454	32658.3	34346.1	30970.5	0.901716	-0.149255	0.00679225	0.0657036	13.2955	10.6312
VC0969_-_sulfate_transport_protein_CysZ	606.55	629.479	583.622	0.92715	-0.109125	0.526237	1	0.170156	0.559775	1364.07	1276.11	1452.03	1.13786	0.186319	0.693932	0.815439	0.118445	0.0617923	1251.48	1154.85	1348.1	1.16734	0.223225	0.285752	0.399147	0.497235	0.40223	2821.32	2898.09	2744.55	0.94702	-0.0785329	0.494581	0.889751	0.0609252	0.335777
VC0970_-_cell_division_protein_ZipA	2369.03	2300.97	2437.09	1.05916	0.0829187	0.695269	1	0.0436337	0.40729	5197.72	4665.45	5729.98	1.22817	0.296512	0.409385	0.585109	0.0272244	0.588388	5115.26	4825.45	5405.07	1.12012	0.163649	0.618327	0.719188	0.361252	0.624829	11219.2	11434.9	11003.5	0.962273	-0.0554814	0.52456	0.89977	0.500244	0.530267
VC0971_ligA_NAD-dependent_DNA_ligase_LigA	1137.13	1145.29	1128.96	0.985744	-0.0207154	0.91313	1	0.0952964	0.277079	2791.86	2322.05	3261.68	1.40465	0.490212	0.153421	0.301021	0.0538991	0.241297	2552.69	2234.45	2870.93	1.28484	0.361593	0.0784769	0.140195	0.206827	0.103404	6177.96	6510.74	5845.19	0.897776	-0.155573	0.364868	0.815681	0.220985	0.0876704
VC0972_-_porin	60461.6	59599.7	61323.4	1.02892	0.0411337	0.551156	1	3.86233	1.51409	71274.6	121164	21385.2	0.176498	-2.50228	2.51358e-29	7.50013e-27	11.966	0.352766	69920.3	121463	18377.1	0.151297	-2.72454	1.17643e-71	4.14853e-69	4.28988	0.262891	40065.9	42728	37403.8	0.875393	-0.191998	0.280318	0.744184	3.92938	3.11963
VC0973_-_hypothetical_protein	4866.42	4705	5027.84	1.06861	0.0957417	0.513391	1	0.966381	0.261095	7129.3	9553.47	4705.14	0.492506	-1.02179	0.00023998	0.00182526	2.02149	1.56782	6899.56	9954.24	3844.88	0.386256	-1.37237	1.28606e-16	3.48855e-15	0.526147	0.139286	8614.72	9402.63	7826.81	0.832406	-0.26464	0.101422	0.458528	4.09762	0.302682
VC0974_-_MerR_family_transcriptional_regulator	775.237	764.273	786.201	1.02869	0.0408095	0.785373	1	0.716728	2.09865	1169.96	1550.17	789.743	0.509455	-0.972974	0.000508851	0.00343873	1.2797	1.0449	1082.29	1555.63	608.94	0.391443	-1.35313	2.43563e-13	4.6541e-12	3.71969	0.00434316	1408.84	1577.93	1239.75	0.78568	-0.347986	0.0497728	0.292086	2.86697	0.0113407
VC0975_-_hypothetical_protein	584.671	582.985	586.357	1.00578	0.00832159	0.914798	1	0.141061	0.0235864	1370.08	1182.89	1557.27	1.3165	0.39671	0.189323	0.3494	0.11911	0.3055	1271.79	1160.85	1382.74	1.19115	0.252352	0.269941	0.38118	0.0258583	0.512603	2961.36	3107.34	2815.37	0.906038	-0.142357	0.310883	0.776075	0.240082	0.4312
VC0976_-_hypothetical_protein	608.963	625.911	592.015	0.945846	-0.0803224	0.765848	1	0.0984115	0.0560222	1923.42	1269.33	2577.51	2.03061	1.02191	0.00159107	0.00888026	0.0391936	0.585575	1678.87	1171.92	2185.83	1.86518	0.899312	4.35205e-05	0.000206629	0.0301031	2.09993	4796.76	5143.26	4450.27	0.865262	-0.208791	0.0854668	0.410876	0.366297	1.15032
VC0977_-_hypothetical_protein	348.583	400.08	297.085	0.742565	-0.429411	0.0196784	0.795132	4.57996	3.93915	981.978	810.809	1153.15	1.42222	0.508142	0.20345	0.366557	2.4218	7.65893	743	588.061	897.939	1.52695	0.610652	0.00379841	0.0104847	3.48049	13.385	2064.58	2302.19	1826.98	0.793581	-0.33355	0.00365295	0.0396913	7.01314	8.06927
VC0978_-_hypothetical_protein	90.4806	85.5142	95.447	1.11615	0.158536	1	1	1.81677	0.71795	233.806	173.032	294.58	1.70246	0.767623	0.0663761	0.165791	1.26914	0.844324	228.3	188.84	267.76	1.41792	0.503779	0.0236188	0.0508139	0.52229	1.64137	566.414	587.857	544.972	0.927048	-0.109284	0.482504	0.881183	0.612887	1.22974
VC0979_-_short_chain_dehydrogenase	498.709	517.27	480.147	0.928232	-0.107442	0.766186	1	0.0705695	0.0626336	906.923	1049.49	764.354	0.728308	-0.457379	0.127043	0.264242	0.110804	0.0108789	875.509	950.621	800.398	0.841974	-0.248153	0.227545	0.3312	0.0887899	0.591236	1577.61	1525.59	1629.63	1.0682	0.0951751	0.371543	0.820368	0.0183213	0.730939
VC0981_-_phosphodiesterase	834.607	896.381	772.833	0.86217	-0.213955	0.358133	1	0.0488769	0.267929	1231.65	1818.11	645.179	0.354862	-1.49467	1.56656e-07	2.96423e-06	0.0954901	0.0193853	1098.17	1530.01	666.331	0.435508	-1.19923	3.16531e-10	4.02566e-09	0.55019	0.173397	1322.05	1287.72	1356.38	1.05332	0.0749445	0.721237	0.954838	0.0667761	0.376482
VC0982_-_selenoprotein_W-like_protein	727.746	760.79	694.702	0.913132	-0.131105	0.615156	1	0.0637251	0.0268829	1592.74	1543.06	1642.41	1.06438	0.0900193	0.804747	0.8924	0.0564063	0.837367	1484.69	1375.14	1594.24	1.15933	0.213293	0.373578	0.490724	0.0213261	0.344287	3260.83	3275.96	3245.7	0.990765	-0.013385	0.732729	0.95909	0.739399	0.303152
VC0983_-_regulatory_protein_ToxS	641.11	629.465	652.755	1.037	0.0524164	0.962206	1	0.531711	0.105579	1533.79	1275.39	1792.19	1.40521	0.490783	0.200793	0.363169	0.352517	0.709844	1445.73	1292.12	1599.35	1.23777	0.307747	0.200888	0.299105	0.0808611	0.825264	3415.72	3575.24	3256.19	0.910763	-0.134853	0.241721	0.693757	0.530478	0.644645
VC0984_-_cholera_toxin_transcriptional_activator	770.548	841.706	699.39	0.830919	-0.267221	0.320249	1	0.144061	0.215807	2323.05	1707.88	2938.21	1.72039	0.782732	0.010849	0.0410971	0.0772564	0.870361	1846.17	1384.79	2307.56	1.66637	0.736706	0.000368338	0.00135816	0.162231	0.0850337	5280.84	5863.52	4698.16	0.801252	-0.319672	0.0377481	0.243231	0.673662	0.0560073
VC0985_-_heat_shock_protein_90	4920.82	5824.5	4017.15	0.6897	-0.53596	0.00449493	0.370975	2.43115	4.64587	14132.3	11797.9	16466.7	1.39573	0.481019	0.228932	0.396649	1.16068	1.67107	10432.2	7950.31	12914	1.62434	0.699851	5.37076e-05	0.000250098	4.03488	1.27677	29583.7	32878.3	26289	0.799588	-0.322672	0.00896093	0.0827605	1.60137	0.660489
VC0986_adk_adenylate_kinase	2765.72	3001.11	2530.34	0.843135	-0.246165	0.146559	1	3.07919	2.01468	9265.81	6072.03	12459.6	2.05197	1.03701	0.00355016	0.0167531	1.01862	2.43163	9023.02	5005.12	13040.9	2.60552	1.38157	3.69569e-12	6.10123e-11	0.724563	2.8449	25702.2	24849.8	26554.6	1.0686	0.0957273	0.614123	0.922674	1.25314	1.5993
VC0987_hemH_ferrochelatase	681.845	704.967	658.723	0.934402	-0.097884	0.675817	1	0.0950626	0.0264342	1693.24	1429.63	1956.85	1.36878	0.452891	0.166218	0.318989	0.0603946	0.803961	1587.55	1304.09	1871.02	1.43474	0.520785	0.0144509	0.0333265	0.0234665	0.970912	3856.64	3903.66	3809.62	0.975909	-0.0351814	0.673181	0.940998	0.574532	0.739933
VC0988_tppB_tripeptide_transporter_permease	424.329	380.427	468.231	1.2308	0.2996	0.347094	1	0.539434	0.338556	662.731	770.767	554.696	0.719667	-0.474598	0.0414442	0.116833	0.802489	0.620042	770.07	926.677	613.462	0.662002	-0.595092	0.00414013	0.0113415	0.365502	0.94698	1178.21	1107.61	1248.8	1.12747	0.173084	0.166219	0.589904	0.823647	1.46347
VC0989_-_hypothetical_protein	48.2362	51.5425	44.9299	0.871707	-0.198084	0.385327	1	0.238105	0.618099	83.0466	104.56	61.533	0.588494	-0.7649	0.0254791	0.0798978	0.27631	0.0318555	75.1487	88.9415	61.356	0.689847	-0.535651	0.0398102	0.0785871	0.718526	0.238826	123.864	122.838	124.89	1.0167	0.0238907	0.970382	1	0.0560074	0.265427
VC0990_rfaH_transcriptional_activator_RfaH	220.426	231.979	208.873	0.900397	-0.151366	0.442397	1	0.0402754	0.610745	482.802	470.523	495.082	1.05219	0.0734021	0.859699	0.923184	0.0384829	0.634365	432.383	413.429	451.336	1.09169	0.126561	0.453017	0.565236	0.613624	0.0596465	953.342	987.841	918.843	0.930152	-0.104461	0.559106	0.909375	0.625083	0.0484032
VC0991_asnB_asparagine_synthetase_B	1256.68	1280.55	1232.81	0.962721	-0.0548108	0.887277	1	0.0703965	0.00618813	3144.15	2598.22	3690.08	1.42023	0.506129	0.0840784	0.196826	0.0593136	1.32382	2837.6	2440.4	3234.8	1.32552	0.406562	0.0667907	0.122555	0.00346943	4.05915	6973.76	7360.4	6587.13	0.894941	-0.160135	0.147896	0.564704	1.01062	2.93264
VC0992_-_glutathione-regulated_potassium-efflux_system_protein_KefB	1139.37	1123.32	1155.42	1.02857	0.0406436	0.88039	1	0.0844753	0.275106	2745.23	2278.53	3211.92	1.40965	0.495332	0.109933	0.238636	0.063538	0.86805	2780.05	2287.78	3272.31	1.43034	0.516362	0.0146609	0.0337707	0.199536	0.344978	6534.52	6407.01	6662.03	1.0398	0.0563111	0.907534	0.995725	0.571945	0.263868
VC0993_-_N-acetylglucosamine_repressor	4799.84	4687.24	4912.43	1.04804	0.067698	0.754459	1	0.191408	1.03722	8092.86	9513.42	6672.3	0.701356	-0.51178	0.0702491	0.173642	0.324382	0.481384	7752.13	9728.25	5776.02	0.593736	-0.752106	1.57504e-05	8.31236e-05	1.59183	0.186059	12540.3	13322.4	11758.2	0.882592	-0.180182	0.249916	0.708125	0.81543	0.254757
VC0994_nagA_N-acetylglucosamine-6-phosphate_deacetylase	1880.67	1801.09	1960.24	1.08837	0.122163	0.489514	1	1.00984	0.528234	3529.77	3658.59	3400.96	0.929583	-0.105344	0.909884	0.953267	1.2616	1.32024	3363.8	3881.42	2846.19	0.733287	-0.44755	0.0146244	0.0337064	0.664541	0.0619065	6293.69	6793.14	5794.23	0.852953	-0.229462	0.151866	0.570269	1.73316	0.0602503
VC0995_-_PTS_system_N-acetylglucosamine-specific_transporter_subunit_IIABC	33513.4	30481.7	36545.2	1.19892	0.26174	0.303887	1	0.340899	1.1027	43466.1	61857.2	25074.9	0.405368	-1.3027	2.09463e-08	4.89461e-07	0.912392	0.291894	47356.7	72370.4	22342.9	0.30873	-1.69558	2.08403e-27	1.22484e-25	2.15898	0.0275746	47778.6	50072.1	45485.1	0.908391	-0.138615	0.323353	0.786242	0.977822	0.0902629
VC0996_-_hypothetical_protein	11.1981	11.2027	11.1936	0.99919	-0.00116961	0.918905	1	0.0579156	0.451523	21.6538	22.7139	20.5937	0.906654	-0.141376	0.588016	0.731869	0.0560652	0.190313	19.6356	22.1671	17.1041	0.7716	-0.374076	0.293803	0.407839	0.458809	0.0529867	37.9723	41.1255	34.8192	0.846658	-0.240149	0.325887	0.786242	0.224978	0.0514876
VC0997_-_glutaminyl-tRNA_synthetase	2708.77	2681.98	2735.56	1.01998	0.0285353	0.920655	1	1.55645	2.53982	8278.77	5429.6	11127.9	2.04949	1.03527	0.0030282	0.0148688	0.615625	0.697636	7456.69	5412.14	9501.25	1.75554	0.811919	6.84402e-05	0.00031014	1.28906	3.35229	20775.4	22203.7	19347.2	0.871348	-0.198678	0.100044	0.454417	0.419389	1.95396
VC0998_-_hypothetical_protein	14840.8	15160.4	14521.1	0.957833	-0.0621547	0.826977	1	0.00190905	0.161594	27284.3	30747.5	23821	0.774729	-0.368236	0.134811	0.275518	0.00198655	0.183552	27437.7	28751.5	26123.8	0.908606	-0.138273	0.36614	0.48308	0.203179	0.140342	50356.2	47530.6	53181.8	1.1189	0.162078	0.248015	0.705071	0.172505	0.145724
VC0999_truA_tRNA_pseudouridine_synthase_A	523.823	497.478	550.169	1.10591	0.14524	0.663749	1	0.0564181	0.42516	810.296	1009.04	611.55	0.606069	-0.722445	0.0137756	0.0491026	0.100145	0.396549	868.5	1088.75	648.251	0.595409	-0.748046	0.000168947	0.000686226	0.538807	0.0612122	1269.78	1219.84	1319.72	1.08188	0.113538	0.638715	0.93037	0.573408	0.0953816
VC1000_-_acetyl-CoA_carboxylase_subunit_beta	2112.28	2149.45	2075.11	0.965414	-0.0507808	0.623194	1	0.569919	0.28411	5826.06	4354.91	7297.2	1.67563	0.744702	0.0328147	0.0984442	0.273355	0.248879	5373.03	4107.48	6638.58	1.61622	0.692623	0.000454962	0.00164061	0.169505	0.494297	14037.8	14561	13514.6	0.928138	-0.107588	0.332709	0.792748	0.149765	0.299769
VC1001_-_folylpolyglutamate_synthase/dihydrofolate_synthase	1241.48	1233.16	1249.79	1.01349	0.0193315	0.837992	1	0.952532	0.862662	3059.53	2497.56	3621.5	1.45002	0.536069	0.178405	0.335939	0.600873	0.285819	2820.87	2472.96	3168.79	1.28137	0.357691	0.088375	0.154332	0.637748	0.48318	6839.59	7227.66	6451.52	0.892616	-0.163889	0.211572	0.656322	0.227892	0.360018
VC1002_-_dedD_protein	720.105	765.321	674.89	0.881839	-0.181412	0.471453	1	0.0600105	0.313136	1457.34	1552.72	1361.97	0.877154	-0.189097	0.536348	0.692958	0.0772062	0.244005	1274.73	1335.58	1213.88	0.908876	-0.137844	0.519691	0.627219	0.355736	0.431826	2594.81	2717.95	2471.67	0.909387	-0.137033	0.435445	0.863985	0.288719	0.462349
VC1003_-_bacteriocin_production_protein	430.788	449.32	412.256	0.917512	-0.124201	0.499922	1	0.686219	0.578237	1185.69	910.926	1460.46	1.60327	0.681017	0.0425199	0.118829	0.363732	0.545701	1061.69	815.736	1307.64	1.60302	0.680793	0.00133442	0.0042205	0.37774	0.510133	2787.98	2913.57	2662.38	0.913788	-0.130068	0.31451	0.780666	0.355256	0.351789
VC1004_-_amidophosphoribosyltransferase	1557.84	1555.94	1559.74	1.00244	0.00351373	0.966007	1	0.0639953	0.0744998	3220.5	3155.22	3285.77	1.04138	0.0584898	0.95634	0.982948	0.0551896	0.08711	3013.17	3087.89	2938.44	0.9516	-0.0715726	0.612585	0.713793	0.0851715	0.320903	6269.63	6556.89	5982.36	0.912378	-0.132297	0.286953	0.746891	0.0724659	0.309002
VC1005_-_hypothetical_protein	582.87	582.466	583.274	1.00139	0.0019989	0.907753	1	0.0127491	0.190519	1092.17	1181.21	1003.13	0.849238	-0.235759	0.373239	0.55196	0.00907998	0.11853	998.097	1154.49	841.702	0.729066	-0.455878	0.0196897	0.0433955	0.233054	0.163563	1857.62	2001.67	1713.58	0.856077	-0.224187	0.115293	0.494712	0.135395	0.186067
VC1006_-_ribonuclease_T	859.361	893.552	825.17	0.923471	-0.114861	0.653925	1	0.28618	0.085653	1444.76	1812.62	1076.89	0.594104	-0.751211	0.0103599	0.0395533	0.422219	0.266749	1329.42	1633.25	1025.6	0.627953	-0.671271	0.000361818	0.00134049	0.114775	0.0764348	2118.3	2148.5	2088.1	0.971887	-0.0411395	0.719167	0.953554	0.442454	0.124496
VC1007_-_hypothetical_protein	4.64163	3.78732	5.49593	1.45114	0.537184	0.318071	1	0.28566	0.0153244	7.99357	7.68846	8.29868	1.07937	0.110187	0.892071	0.943387	0.286489	0.0317238	9.23167	10.8814	7.58192	0.696778	-0.52123	0.212322	0.312917	0.0163094	0.303821	15.9958	16.5577	15.4339	0.932129	-0.101398	1	1	0.0269747	0.30851
VC1008_-_sodium-type_flagellar_protein_MotY	4983.81	4757.42	5210.2	1.09517	0.131159	0.74263	1	0.283263	0.0151566	7852.55	9640.61	6064.48	0.629055	-0.668741	0.00827475	0.0331246	0.425989	0.639964	8356.84	10314.1	6399.54	0.620462	-0.688585	6.58813e-05	0.000299243	0.0224154	0.0415596	12562.5	12095.8	13029.3	1.07718	0.107255	0.541602	0.903747	0.874114	0.0852486
VC1009_-_hypothetical_protein	97.3141	98.3847	96.2434	0.978236	-0.0317455	0.665302	1	0.406773	0.907758	250.655	199.353	301.956	1.51468	0.599012	0.113506	0.243523	0.271423	1.57132	228.193	190.397	265.989	1.39702	0.482352	0.0272776	0.057046	0.717606	0.0354057	572.313	603.08	541.547	0.897969	-0.155263	0.459389	0.872482	1.34865	0.0334399
VC1010_-_lactoylglutathione_lyase	1868.66	2019.41	1717.91	0.850701	-0.233277	0.331747	1	0.0771367	0.139548	3685.29	4094.56	3276.02	0.800091	-0.321763	0.196823	0.358987	0.0649595	0.053374	3261.95	3400.14	3123.75	0.918711	-0.122318	0.389791	0.50755	0.160347	0.715249	6449.42	6539.49	6359.34	0.972452	-0.0403014	0.600513	0.919873	0.0879989	0.740684
VC1011_-_endonuclease_III	650.914	681.333	620.494	0.910705	-0.134944	0.559962	1	0.174239	0.105495	1451.65	1381.99	1521.3	1.1008	0.138553	0.722041	0.836944	0.148105	0.241693	1388.63	1228.31	1548.95	1.26104	0.334614	0.0990461	0.169925	0.0922738	0.00722995	3095.08	3036.64	3153.52	1.03849	0.0544868	0.728607	0.957468	0.228837	0.00912154
VC1012_-_electron_transport_complex_RsxE_subunit	389.508	404.175	374.841	0.927423	-0.108701	0.690399	1	0.26762	0.192175	1177.53	820.302	1534.76	1.87098	0.903791	0.00298491	0.0147496	0.135902	0.269462	1164.35	741.905	1586.8	2.13881	1.09681	2.15483e-07	1.70236e-06	0.0889362	0.0138617	3147.17	3063.77	3230.58	1.05444	0.0764807	0.581026	0.914421	0.180315	0.0118653
VC1013_-_electron_transport_complex_protein_RnfG	781.517	829.155	733.879	0.885093	-0.1761	0.488159	1	0.159323	0.0617031	1528.59	1682.26	1374.93	0.817309	-0.291046	0.316595	0.495591	0.188727	0.192003	1395.38	1452.75	1338	0.92101	-0.118711	0.581281	0.684721	0.07292	0.0930657	2734.44	2744.74	2724.14	0.992496	-0.0108664	0.942026	0.998919	0.262331	0.110053
VC1014_rnfD_electron_transport_complex_protein_RnfD	1606.97	1617.47	1596.46	0.987013	-0.0188584	0.966631	1	0.0430016	0.0203337	2750.74	3281.12	2220.35	0.676705	-0.5634	0.0495732	0.133445	0.0721181	0.244026	2655.36	3160.57	2150.15	0.680305	-0.555746	0.00291796	0.00829214	0.0370837	0.142585	4404.48	4431.09	4377.86	0.987988	-0.0174349	0.981348	1	0.359697	0.230964
VC1015_-_electron_transport_complex_protein_RnfC	2667.13	2659.86	2674.4	1.00547	0.00786433	0.880856	1	0.475689	0.100107	5467.58	5389.3	5545.85	1.02905	0.0413106	0.871592	0.930537	0.419314	0.520719	5429.71	5293.39	5566.03	1.05151	0.0724573	0.718653	0.802813	0.0820803	0.142234	11199.2	11065.9	11332.6	1.0241	0.03436	0.8113	0.97883	0.464465	0.159932
VC1016_-_electron_transport_complex_protein_RnfB	768.722	747.871	789.572	1.05576	0.0782813	0.727076	1	0.000110595	0.111806	1300.99	1516.83	1085.15	0.715403	-0.483173	0.0884002	0.203867	0.00124721	0.0279024	1331.31	1563.27	1099.35	0.703237	-0.507917	0.00568878	0.0149302	0.158672	0.197978	2201.79	2165.64	2237.93	1.03338	0.0473723	0.774808	0.967948	0.0319785	0.255963
VC1017_-_Na(+)-translocating_NADH-quinone_reductase_subunit_E	547.61	542.709	552.51	1.01806	0.0258197	0.855632	1	0.712726	0.197756	1103.88	1099.41	1108.34	1.00812	0.011668	0.6893	0.813198	0.659791	0.327525	1145.02	1093.49	1196.56	1.09426	0.12995	0.38992	0.50755	0.165386	1.75824	2324.56	2213.03	2436.1	1.1008	0.138554	0.170139	0.598882	0.340146	1.77041
VC1018_uvrB_excinuclease_ABC_subunit_B	1456.41	1506.76	1406.07	0.933174	-0.0997825	0.733123	1	0.00814652	0.110731	2814.75	3055.64	2573.86	0.842332	-0.24754	0.319111	0.498523	0.00327227	0.140055	2623.88	2783.88	2463.89	0.885054	-0.176163	0.315096	0.429314	0.147921	0.122872	5077.36	5138.55	5016.17	0.976183	-0.0347766	0.967348	1	0.205553	0.133547
VC1020_-_hypothetical_protein	228.245	224.212	232.278	1.03597	0.0509873	0.970889	1	2.5432	0.47272	495.983	453.941	538.025	1.18523	0.245167	0.844907	0.915475	2.17757	2.28033	489.582	459.726	519.438	1.12989	0.176177	0.358373	0.475095	0.406695	2.77676	1066.3	1074.93	1057.66	0.983937	-0.0233617	0.537442	0.902508	2.10874	2.53049
VC1021_-_LuxO_repressor_protein	2187.18	2242.11	2132.25	0.951	-0.0724823	0.962666	1	0.330603	0.897752	4320.01	4550.71	4089.32	0.898612	-0.154229	0.674242	0.800792	0.389221	0.0939658	4208.24	4223.1	4193.38	0.992962	-0.0101894	0.82821	0.887711	0.992666	0.199097	8349.13	8161.57	8536.7	1.04596	0.0648311	0.628561	0.927002	0.0995375	0.189091
VC1022_-_phosphorelay_protein	507.803	483.075	532.53	1.10238	0.140618	0.530999	1	0.00384475	0.601561	1064.79	979.754	1149.82	1.17358	0.230922	0.49098	0.658545	0.0035745	0.175167	1157.34	1054.63	1260.06	1.19479	0.256755	0.298523	0.411844	0.501364	0.349497	2429.9	2294.24	2565.57	1.11826	0.161261	0.358481	0.813182	0.11264	0.35701
VC1023_-_hypothetical_protein	565.556	567.526	563.585	0.993056	-0.0100534	0.941449	1	0.00602674	0.367284	1163.38	1151.2	1175.57	1.02117	0.0302231	0.953935	0.981493	0.0122563	0.170687	1132.26	1116.02	1148.49	1.02909	0.0413645	0.972688	0.987712	0.386639	0.114187	2341.9	2345.56	2338.23	0.996875	-0.00451486	0.880925	0.990179	0.138586	0.116274
VC1024_moaA_molybdenum_cofactor_biosynthesis_protein_A	648.559	628.657	668.461	1.06331	0.0885689	0.766194	1	0.146905	0.326758	1476.56	1274.85	1678.27	1.31644	0.396643	0.279539	0.453316	0.112586	1.23181	1489.98	1323.63	1656.33	1.25135	0.323481	0.0818105	0.145242	0.268882	2.67523	3362.04	3352.01	3372.06	1.00598	0.00860174	0.508919	0.895391	1.04812	2.23423
VC1025_-_molybdenum_cofactor_biosynthesis_protein_B	422.449	437.287	407.612	0.932137	-0.101385	0.698584	1	0.870963	1.36376	947.641	887.855	1007.43	1.13467	0.182277	0.448564	0.620313	0.752423	0.373476	894.737	807.023	982.452	1.21738	0.283777	0.119679	0.197294	1.22505	0.192263	2005.77	2011.43	2000.11	0.99437	-0.00814472	0.901994	0.995672	0.379146	0.159976
VC1026_moaC_molybdenum_cofactor_biosynthesis_protein_MoaC	282.815	272.644	292.987	1.07462	0.10382	0.716519	1	0.0111514	0.977771	755.365	553.047	957.683	1.73165	0.792147	0.00985804	0.0379735	0.0106086	0.644854	768.738	580.223	957.252	1.6498	0.722291	0.000888675	0.00298456	0.597133	0.0447555	1929.67	1910.56	1948.79	1.02001	0.0285813	0.930019	0.99734	0.364761	0.0242152
VC1027_moaD_molybdopterin_synthase_small_subunit	568.115	994.431	141.799	0.142593	-2.81003	7.70177e-21	4.26788e-18	86.6501	0.0350398	1225.28	2030.82	419.744	0.206687	-2.27448	1.03695e-07	2.03148e-06	78.4388	0.0357216	360.772	280.739	440.804	1.57015	0.650905	0.00309322	0.00871991	0.268454	0.100448	867.495	837.504	897.487	1.07162	0.099795	0.555981	0.909269	0.232106	0.0920111
VC1028_-_molybdenum_cofactor_biosynthesis_protein_E	409.058	429.194	388.923	0.906169	-0.142149	0.487748	1	0.433413	0.830441	911.096	870.51	951.683	1.09325	0.128619	0.724076	0.837729	0.362533	0.420476	912.623	770.063	1055.18	1.37026	0.454444	0.0261273	0.0551102	0.687663	0.0273811	2023.4	1898.53	2148.27	1.13154	0.178292	0.318159	0.784354	0.30496	0.0291907
VC1029_-_GGDEF_family_protein	607.377	622.404	592.35	0.951714	-0.0714006	0.742887	1	4.12792	0.390177	826.247	1265.99	386.499	0.305293	-1.71173	3.94807e-07	6.86751e-06	9.16036	0.421509	849.803	1173.02	526.588	0.448917	-1.15548	4.20729e-09	4.4348e-08	0.742786	0.253927	921.95	771.763	1072.14	1.38921	0.47426	0.00167221	0.0216939	1.316	0.699561
VC1030_-_hypothetical_protein	0.478505	0.539634	0.417377	0.773445	-0.37063	1	1	0.484257	0.429492	0.973795	1.10383	0.843763	0.764398	-0.387604	1	1	0.487279	0.448759	0.964991	0.825723	1.10426	1.33732	0.41935	1	1	0.429362	0.066785	1.96946	1.68985	2.24908	1.33094	0.412445	0.629479	0.927364	0.45582	0.0674157
VC1031_-_inosine_monophosphate_dehydrogenase-like_protein	798.305	702.2	894.411	1.27373	0.349056	0.0487474	1	1.77329	2.73698	1020.24	1427	613.477	0.429907	-1.2179	0.000389794	0.00274412	4.56588	0.137981	1358.83	1771.88	945.772	0.533768	-0.905716	3.7107e-07	2.79491e-06	3.66692	0.109878	1574.8	1223.96	1925.63	1.57328	0.653777	7.48962e-05	0.00167932	0.205749	0.296842
VC1032_-_hypothetical_protein	1.93825	0.902686	2.97382	3.29441	1.72002	0.133194	1	0.327343	0.483645	2.33694	1.82693	2.84695	1.55832	0.639995	0.812271	0.898432	0.327965	0.220693	5.13341	5.89135	4.37547	0.742694	-0.42916	0.47447	0.58539	0.483581	0.0756452	7.30012	5.68953	8.91071	1.56616	0.647232	0.133821	0.533497	0.211663	0.0780934
VC1033_zntA_zinc/cadmium/mercury/lead-transporting_ATPase	4512.48	4366.78	4658.18	1.06673	0.0931956	0.42488	1	1.44287	1.06876	7126.64	8873.07	5380.21	0.606353	-0.721771	0.0332836	0.099543	2.57906	0.0747005	7751.38	9225.99	6276.77	0.680335	-0.555682	0.00109695	0.00355976	1.47901	0.414389	11758	10735.6	12780.4	1.19047	0.251528	0.0584904	0.320458	0.0815568	0.738557
VC1034_-_uridine_phosphorylase	4600	4598.48	4601.51	1.00066	0.000948934	0.902524	1	0.100557	0.209681	6858.32	9328.4	4388.24	0.470417	-1.08799	5.57128e-05	0.000538928	0.210155	0.0218022	6704.28	9110.75	4297.81	0.471729	-1.08397	8.2877e-11	1.15226e-09	0.413827	0.326045	8754.06	8759.66	8748.45	0.998721	-0.00184628	0.942198	0.998919	0.069774	0.667543
VC1035_-_hypothetical_protein	68.5072	70.2167	66.7978	0.951309	-0.0720138	1	1	0.759108	0.266113	100.395	142.569	58.221	0.408371	-1.29205	0.00022687	0.00173919	1.0292	0.049996	95.8571	132.284	59.4302	0.449262	-1.15437	3.04287e-07	2.34658e-06	0.364657	0.0277697	118.613	116.234	120.991	1.04093	0.0578669	0.832368	0.979618	0.111255	0.0418219
VC1036_metG_methionyl-tRNA_synthetase	2707.97	2749.17	2666.77	0.970029	-0.0439007	0.611112	1	1.3086	1.7285	7758.4	5566.42	9950.38	1.78757	0.838001	0.0191492	0.0638142	0.593053	0.60936	7141.6	5275.7	9007.51	1.70736	0.771766	6.89703e-05	0.000312177	0.947164	1.43949	19097.4	19853.7	18341.1	0.923813	-0.114328	0.377781	0.826982	0.374394	0.926657
VC1037_-_mrp_protein	867.645	812.562	922.729	1.13558	0.183429	0.482938	1	0.0541162	0.989276	1688.7	1648.29	1729.1	1.04903	0.0690564	0.906704	0.951012	0.0655693	0.346364	1761.81	1827.37	1696.25	0.928245	-0.107422	0.574817	0.679203	0.980084	0.401815	3452.67	3452.28	3453.07	1.00023	0.000329516	0.869197	0.986144	0.370814	0.407943
VC1038_-_uridine_kinase	244.014	238.605	249.422	1.04533	0.0639643	0.942905	1	0.630001	0.105933	565.497	483.372	647.621	1.3398	0.422018	0.299472	0.474337	0.459126	0.231193	537.813	493.794	581.832	1.17829	0.236696	0.359249	0.475931	0.0950192	0.015484	1238.38	1292.22	1184.55	0.916683	-0.125505	0.413328	0.853726	0.166713	0.014248
VC1039_-_asmA_protein	2361.81	2373.19	2350.44	0.990414	-0.0138971	0.816914	1	0.170671	0.203775	5877.44	4810.4	6944.48	1.44364	0.52971	0.13119	0.27054	0.0929505	0.12692	5349.58	4651.89	6047.27	1.29996	0.378468	0.0497061	0.0950271	0.143004	0.533139	13087.4	13862.2	12312.7	0.888226	-0.171002	0.226554	0.677086	0.125985	0.410951
VC1040_-_cob(I)yrinic_acid_a,c-diamide_adenosyltransferase	131.738	128.197	135.278	1.05523	0.077562	0.915954	1	0.0452671	0.578744	415.534	259.936	571.131	2.19719	1.13566	0.000370026	0.00261921	0.0177867	0.371898	376.692	267.667	485.717	1.81463	0.859676	0.000181271	0.00073138	0.328713	1.39123	1064.42	1140.19	988.659	0.867103	-0.205724	0.148731	0.565076	0.266153	0.824293
VC1041_-_phosphotyrosine_protein_phosphatase	204.628	214.426	194.83	0.908613	-0.138262	0.660592	1	0.183655	0.0124613	446.419	435.044	457.795	1.0523	0.0735424	0.782754	0.877545	0.180882	0.0474074	413.93	385.686	442.174	1.14646	0.197187	0.402276	0.519624	0.0125241	0.143185	906.921	913.548	900.294	0.985492	-0.0210837	0.955504	1	0.03145	0.143859
VC1042_-_long-chain_fatty_acid_transport_protein	173.62	176.807	170.434	0.963954	-0.0529644	0.893584	1	0.169129	0.125109	338.375	358.824	317.925	0.88602	-0.174589	0.627558	0.766225	0.209109	0.159927	333.819	337.408	330.23	0.978727	-0.0310219	0.948573	0.972749	0.133472	0.119512	653.476	634.62	672.332	1.05943	0.0832821	0.525537	0.89977	0.183329	0.132013
VC1043_-_long-chain_fatty_acid_transport_protein	16051.7	16312.6	15790.7	0.968004	-0.0469146	0.885012	1	0.056245	0.188528	28591.6	33087.7	24095.4	0.728229	-0.457536	0.0746057	0.181439	0.0791353	0.771364	29193.3	31254.1	27132.4	0.868123	-0.204028	0.2318	0.335756	0.204736	0.182416	51653.2	48064.4	55241.9	1.14933	0.200794	0.121384	0.506708	0.853115	0.263019
VC1044_-_hypothetical_protein	520.669	543.16	498.178	0.917184	-0.124716	0.555797	1	0.118826	0.347256	1372.55	1101.16	1643.95	1.49292	0.57814	0.0797503	0.188532	0.0569515	1.85599	1281.06	985.875	1576.24	1.59882	0.677009	0.00190664	0.00569789	0.22293	1.89917	3243.9	3278.41	3209.39	0.978947	-0.030698	0.562415	0.909375	1.27146	1.34155
VC1045_-_RNA_polymerase_sigma_factor	236.337	238.572	234.101	0.981259	-0.0272937	0.928817	1	0.151507	1.14008	883.058	483.696	1282.42	2.65129	1.4067	1.03027e-05	0.000122589	0.0429968	1.5831	852.895	463.245	1242.54	2.68226	1.42345	8.08373e-10	9.56e-09	0.407082	1.47447	2543.79	2557.85	2529.73	0.989005	-0.01595	0.635279	0.929048	0.738383	0.814692
VC1046_fadI_3-ketoacyl-CoA_thiolase	1870.78	2011.32	1730.24	0.860252	-0.217168	0.703723	1	2.45698	0.170751	3401.12	4087.82	2714.42	0.664027	-0.590686	0.149987	0.296231	3.21529	0.46278	3144	3425.73	2862.28	0.835526	-0.259243	0.0992068	0.17005	0.250479	0.252471	5620.72	5414.38	5827.05	1.07622	0.105967	0.690076	0.947863	0.597594	0.30731
VC1047_fadJ_multifunctional_fatty_acid_oxidation_complex_subunit_alpha	3985.53	4460.25	3510.81	0.787133	-0.345322	0.42028	1	4.52821	0.348699	6126.16	9072.3	3180.01	0.350519	-1.51243	2.61378e-06	3.63399e-05	8.41947	0.166678	5253.82	6952.31	3555.32	0.511387	-0.967512	2.18207e-08	2.0695e-07	0.825685	0.0396002	6791.06	6343.62	7238.5	1.14107	0.190385	0.265153	0.72842	0.439044	0.100363
VC1048_-_hypothetical_protein	983.182	998.841	967.523	0.968646	-0.0459585	0.805862	1	0.300778	0.598324	2385.7	2024.7	2746.69	1.35659	0.43999	0.213312	0.378864	0.191354	0.16849	2305.99	1914.7	2697.28	1.40872	0.494385	0.0182231	0.040742	0.419883	0.340282	5486.23	5480.62	5491.84	1.00205	0.00295059	0.985816	1	0.102481	0.279271
VC1049_-_LysR_family_transcriptional_regulator	1132.91	1188.24	1077.59	0.906882	-0.141013	0.661433	1	0.366351	0.360344	2487.64	2411.84	2563.44	1.06286	0.0879496	0.77422	0.872263	0.345208	1.91973	2139.53	2133.74	2145.33	1.00543	0.0078191	0.940884	0.967588	0.412883	0.885054	4743.97	5120.69	4367.25	0.852862	-0.229615	0.255157	0.715092	2.20358	0.735714
VC1050_-_response_regulator	3377.53	3080.32	3674.75	1.19298	0.254568	0.160404	1	1.1766	2.18799	4883.9	6252.65	3515.15	0.562185	-0.830882	0.0053961	0.023283	2.48398	0.0904014	5993.33	7278.13	4708.52	0.646942	-0.628293	0.000217022	0.000853857	2.78456	0.913709	8301.47	7016.71	9586.22	1.3662	0.450168	0.000754573	0.0113449	0.133907	1.8035
VC1051_-_hypothetical_protein	963.701	890.156	1037.25	1.16524	0.220628	0.227078	1	0.435297	1.492	1482.74	1806.6	1158.88	0.641468	-0.640552	0.0459699	0.126466	0.793567	0.172519	1693.92	2053.81	1334.02	0.649535	-0.622522	0.000410359	0.00149604	1.87638	0.333145	2514.17	2312.05	2716.28	1.17484	0.232459	0.112005	0.487452	0.201806	0.608052
VC1052_-_hypothetical_protein	1606.26	1512.17	1700.34	1.12444	0.169201	0.37811	1	0.179649	0.75915	2585.4	3068.16	2102.63	0.685306	-0.545181	0.0730623	0.178832	0.311762	0.152369	2869.45	3366.25	2372.65	0.704835	-0.504642	0.00379161	0.0104755	0.929474	0.437516	4513.17	4195.11	4831.22	1.15163	0.203677	0.17383	0.603496	0.16513	0.748023
VC1053_-_adenine_phosphoribosyltransferase	772.253	778.637	765.868	0.983601	-0.023855	0.804501	1	0.602473	1.06287	2061.76	1577.48	2546.04	1.61399	0.690633	0.0543187	0.142752	0.320127	1.11537	1960.54	1515.47	2405.61	1.58737	0.666641	0.00246241	0.00714412	0.657487	1.91028	4988.65	5079.51	4897.78	0.964224	-0.0525602	0.460294	0.872482	0.733381	1.28489
VC1054_-_DNA_polymerase_III_subunits_gamma_and_tau	2699.88	2606.36	2793.4	1.07176	0.0999862	0.833902	1	0.59763	0.750357	6674.25	5279.87	8068.63	1.52819	0.611823	0.0901822	0.206957	0.359315	1.04928	6376.76	5528.01	7225.51	1.30707	0.386338	0.0597262	0.111063	0.506629	1.34725	15407.2	16101.9	14712.5	0.91371	-0.130192	0.305726	0.772192	0.791562	1.03434
VC1055_-_hypothetical_protein	591.418	573.335	609.5	1.06308	0.0882498	0.752118	1	0.00724818	0.103033	2128.56	1162.77	3094.35	2.66119	1.41207	1.28445e-05	0.000149173	0.00172806	0.183732	2007.12	1206.75	2807.5	2.3265	1.21816	1.58595e-08	1.52653e-07	0.0438954	0.733362	5945.85	6176.02	5715.68	0.925462	-0.111754	0.356013	0.81186	0.10318	0.367473
VC1056_recR_recombination_protein_RecR	1423.86	1426.61	1421.1	0.996132	-0.0055912	0.767639	1	0.531209	0.223429	3417.8	2890.64	3944.96	1.36473	0.44862	0.262493	0.435046	0.349375	0.139391	3246.24	2812.7	3679.77	1.30827	0.387659	0.0528965	0.100139	0.161119	0.38448	7683.07	7875.25	7490.89	0.951194	-0.0721884	0.568339	0.909375	0.140008	0.266623
VC1057_-_proteinase_inhibitor	52.7585	57.3663	48.1508	0.839357	-0.252644	0.460768	1	0.447991	0.548081	90.3824	116.461	64.304	0.552151	-0.856864	0.0187	0.0626403	0.535263	0.0054541	82.38	95.3721	69.3879	0.72755	-0.458883	0.07255	0.131567	0.664922	2.22293	134.782	128.343	141.22	1.10034	0.137947	0.281414	0.744728	0.00870828	2.62042
VC1058_-_hypothetical_protein	180.863	184.112	177.613	0.964704	-0.051841	0.798111	1	0.0745796	0.349192	329.083	373.504	284.662	0.762139	-0.391874	0.164844	0.316863	0.0993373	0.271683	316.299	351.64	280.959	0.798998	-0.323737	0.233759	0.338298	0.420115	3.187	570.15	568.399	571.901	1.00616	0.00886056	0.505518	0.895391	0.385256	3.76856
VC1059_-_short_chain_dehydrogenase	1550.59	1707.26	1393.91	0.816459	-0.292547	0.123168	1	4.30149	0.459928	4010.22	3453.83	4566.61	1.32218	0.402924	0.513178	0.675014	2.51478	0.330782	3556.14	2758.46	4353.82	1.57835	0.658418	0.00216451	0.00637519	0.329277	1.63738	8988.95	9114.62	8863.29	0.972426	-0.0403397	0.536512	0.902093	0.273908	1.09396
VC1060_-_periplasmic_protease	1356.81	1369.57	1344.05	0.981369	-0.0271324	0.884457	1	0.0752102	0.494259	3017.08	2776.73	3257.44	1.17312	0.230349	0.552187	0.704815	0.0483175	0.123327	2955.62	2661.55	3249.7	1.22098	0.288039	0.186666	0.282402	0.435407	0.111869	6557.87	6499.97	6615.78	1.01782	0.0254774	0.973017	1	0.0828256	0.0851248
VC1061_-_cysteine_synthase/cystathionine_beta-synthase_family_protein	151.755	143.31	160.199	1.11785	0.160732	0.427182	1	0.79159	0.888533	234.016	291.028	177.004	0.608203	-0.717375	0.0379812	0.109213	1.19774	0.161291	229.63	317.238	142.022	0.447684	-1.15945	8.20436e-08	7.00985e-07	1.2412	0.124031	321.214	353.324	289.105	0.818243	-0.2894	0.120017	0.503933	0.291589	0.191174
VC1062_-_AsnC_family_transcriptional_regulator	152.178	154.117	150.239	0.974836	-0.0367693	0.838631	1	0.0403807	0.443539	343.272	312.658	373.886	1.19583	0.258013	0.402897	0.579043	0.044847	1.3715	301.654	297.421	305.887	1.02847	0.0404932	0.908106	0.94236	0.444145	0.579994	684.466	746.234	622.698	0.834454	-0.261095	0.0728448	0.373909	1.37494	0.484796
VC1063_-_acyl-CoA_thioesterase	532.682	522.108	543.257	1.04051	0.0572874	0.780698	1	0.180988	0.0302032	904.015	1059.31	748.715	0.706792	-0.500641	0.0982676	0.22055	0.277509	0.10025	914.019	1075.53	752.509	0.699664	-0.515267	0.0080914	0.0202363	0.0483766	0.174482	1513.05	1493.9	1532.19	1.02563	0.0365069	0.820503	0.97883	0.113526	0.265571
VC1064_-_lipoprotein-like_protein	2842.92	2655.37	3030.47	1.14126	0.190632	0.465901	1	0.093551	0.139834	3486.14	5388.31	1583.97	0.293965	-1.76628	4.23879e-10	1.34773e-08	0.320929	0.0847118	3821	5999.17	1642.83	0.273842	-1.86858	8.47058e-27	4.69561e-25	0.29691	0.0655323	3252.31	3159.98	3344.63	1.05843	0.0819287	0.785782	0.972638	0.309463	0.328612
VC1065_-_methylated-DNA--protein-cysteine_methyltransferase-like_protein	43.8832	44.0688	43.6977	0.991579	-0.012201	0.890899	1	0.32454	0.84506	118.208	89.2761	147.141	1.64815	0.72085	0.0705334	0.173934	0.226067	0.168657	123.479	86.4615	160.497	1.85628	0.892415	0.000625461	0.00218376	0.610832	0.538648	310.166	293.636	326.695	1.11258	0.153915	0.510664	0.895391	0.108723	0.415408
VC1066_-_hypothetical_protein	3322.72	3363.32	3282.12	0.975857	-0.0352585	0.954641	1	0.0697943	0.0653591	4627.52	6823.3	2431.74	0.356387	-1.48848	5.36787e-08	1.11946e-06	0.183148	0.0392222	4629.34	6498.12	2760.55	0.424823	-1.23507	3.18455e-12	5.30166e-11	0.152933	0.128909	5237.27	4854.53	5620.01	1.15768	0.211241	0.117059	0.497887	0.137332	0.36489
VC1067_-_hypothetical_protein	2665.02	2764.46	2565.59	0.928061	-0.107708	0.658448	1	0.237818	0.444408	4604.27	5605.46	3603.07	0.642778	-0.637607	0.0155242	0.0537665	0.315364	0.126346	4382.08	5077.36	3686.79	0.726122	-0.461715	0.0113019	0.0271454	0.60259	0.0625379	7349.57	7193.37	7505.76	1.04343	0.061331	0.591495	0.91759	0.227625	0.0836809
VC1068_-_ArsR_family_transcriptional_regulator	76.9067	72.7508	81.0626	1.11425	0.156073	0.567394	1	0.158973	0.903725	136.218	147.657	124.778	0.845053	-0.242886	0.470655	0.641795	0.204944	0.573705	137.898	160.524	115.273	0.718102	-0.477739	0.04922	0.094237	0.999099	0.0766512	241.949	249.223	234.674	0.941623	-0.0867779	0.808769	0.97883	0.719735	0.0865917
VC1069_-_glyceraldehyde-3-phosphate_dehydrogenase	476.485	469.939	483.031	1.02786	0.039644	1	1	0.183353	0.13414	909.812	952.72	866.905	0.909926	-0.136179	0.492382	0.659513	0.186139	0.0321732	864.966	956.238	773.693	0.809101	-0.305609	0.111844	0.187001	0.158442	0.207637	1652.82	1730.47	1575.16	0.910251	-0.135664	0.338337	0.794919	0.0560189	0.23131
VC1070_-_phosphatase	468.802	473.12	464.484	0.981745	-0.0265793	0.921426	1	0.162123	0.484164	861.824	959.662	763.986	0.796099	-0.328981	0.253388	0.425678	0.201109	0.243766	818.868	919.79	717.945	0.780554	-0.35743	0.064161	0.118402	0.625377	0.0149482	1492.94	1524.21	1461.66	0.958962	-0.0604546	0.64764	0.933933	0.278797	0.0188595
VC1071_-_transporter	313.24	296.463	330.016	1.11317	0.15468	0.757305	1	0.172121	0.506019	513.507	600.929	426.085	0.709045	-0.496051	0.05356	0.141141	0.210477	0.110225	541.525	653.122	429.928	0.658266	-0.603257	0.00521867	0.0139224	0.60222	0.00841871	862.73	850.157	875.302	1.02958	0.0420514	0.85186	0.98108	0.125105	0.0162603
VC1072_-_hypothetical_protein	19.199	19.7706	18.6275	0.942182	-0.0859229	0.486306	1	0.218339	0.601077	33.7754	40.0498	27.5011	0.686671	-0.542309	0.0854938	0.199177	0.211366	0.242993	32.7239	36.8498	28.598	0.77607	-0.365741	0.248571	0.355665	0.617512	0.350483	56.5424	54.8771	58.2078	1.06069	0.0850086	1	1	0.276817	0.36325
VC1073_-_chitinase	324.544	330.799	318.288	0.96218	-0.0556219	0.834711	1	0.225193	0.0840329	664.046	670.994	657.098	0.979291	-0.030191	0.886979	0.939178	0.228055	0.0164354	614.123	630.14	598.105	0.949162	-0.0752731	0.729795	0.810907	0.0971095	0.227808	1264.6	1311.6	1217.6	0.928333	-0.107285	0.608637	0.922674	0.0293178	0.213419
VC1074_-_hypothetical_protein	82.2954	84.9685	79.6222	0.937079	-0.0937567	0.429234	1	0.676058	0.628127	177.738	172.149	183.327	1.06493	0.0907646	0.949955	0.978459	0.600287	0.0599052	160.74	157.565	163.914	1.0403	0.0569984	0.80985	0.874713	0.624365	0.855074	349.758	365.838	333.678	0.912092	-0.132748	0.258888	0.719361	0.0482059	0.780766
VC1075_-_hypothetical_protein	612.574	558.651	666.498	1.19305	0.254654	0.468388	1	0.251482	0.812656	892.533	1132.43	652.638	0.576318	-0.795063	0.00293003	0.0145713	0.434732	0.167214	946.135	1319.47	572.802	0.434116	-1.20385	1.9193e-09	2.17055e-08	1.23584	0.301048	1234.54	1303.05	1166.02	0.894842	-0.160295	0.454726	0.872482	0.379779	0.600379
VC1076_-_AraC_family_transcriptional_regulator	458.345	417.894	498.797	1.1936	0.255317	0.472597	1	0.248896	0.233017	654.267	846.907	461.627	0.545074	-0.875476	0.000743467	0.00471998	0.417795	0.192561	728.76	987.361	470.158	0.476177	-1.07043	9.85219e-08	8.32606e-07	0.326192	0.101378	939.435	921.777	957.092	1.03831	0.0542399	0.698393	0.947863	0.406412	0.19097
VC1077_-_hypothetical_protein	637.673	693.333	582.014	0.839444	-0.252494	0.152831	1	2.4091	2.39948	2738.03	1405.4	4070.66	2.89643	1.53428	5.84521e-06	7.36155e-05	0.546387	11.0916	2056.63	1152.2	2961.06	2.56992	1.36172	4.90967e-11	7.02753e-10	0.990407	9.39738	7078.2	8130.62	6025.78	0.741122	-0.432217	0.00271045	0.0312912	6.99742	3.51771
VC1078_-_hypothetical_protein	71.5552	77.3171	65.7933	0.850954	-0.232847	0.372566	1	0.520886	0.862205	142.205	156.878	127.531	0.812934	-0.29879	0.354004	0.530801	0.541274	0.0490552	132.08	130.152	134.009	1.02964	0.0421382	0.951142	0.974706	0.892648	0.557925	263.646	254.485	272.807	1.072	0.100303	0.852072	0.98108	0.0412454	0.5602
VC1079_-_hypothetical_protein	593.028	581.33	604.726	1.04025	0.0569259	0.998914	1	0.357119	0.378609	1218.38	1178.25	1258.5	1.0681	0.0950531	0.948986	0.97798	0.321321	0.579806	1188.47	1196.72	1180.22	0.986213	-0.0200293	0.916034	0.949064	0.347332	0.0584101	2456.65	2510.63	2402.67	0.956998	-0.0634126	0.62251	0.923057	0.519528	0.0457896
VC1080_-_hypothetical_protein	3419.3	3460.37	3378.24	0.976268	-0.034651	0.794194	1	0.990249	1.10549	4463.8	7028.87	1898.73	0.270132	-1.88826	8.04002e-11	2.97512e-09	2.6683	0.0724426	4492.05	6691.16	2292.94	0.342682	-1.54506	9.52948e-20	3.48725e-18	2.56403	0.00792146	4228.24	3788.25	4668.23	1.23229	0.301344	0.0667723	0.350522	0.263182	0.0369349
VC1081_-_response_regulator	4855.66	4708.13	5003.18	1.06267	0.0876898	0.413495	1	1.57273	1.70907	6869.89	9567.98	4171.8	0.436017	-1.19754	9.35824e-05	0.000826258	3.52925	0.012126	7616.64	9910.71	5322.58	0.537054	-0.896862	1.15775e-07	9.67872e-07	2.80228	0.276406	9581.31	8326.49	10836.1	1.30141	0.380071	0.00569923	0.0563962	0.0261429	0.646727
VC1082_-_response_regulator	2206.18	2081.26	2331.11	1.12005	0.163562	0.28298	1	1.46882	2.19913	3023.36	4229.06	1817.66	0.429803	-1.21825	0.000155101	0.00125865	3.43339	0.0497673	3526.57	4617.95	2435.19	0.527331	-0.923221	2.72875e-07	2.12547e-06	3.40951	0.177886	4292.7	3627.5	4957.89	1.36675	0.450751	0.00220617	0.0264946	0.0895632	0.465479
VC1083_-_hypothetical_protein	3334.13	3110.34	3557.93	1.1439	0.193966	0.227806	1	1.36972	2.16676	4276.29	6320.07	2232.51	0.353241	-1.50128	9.08153e-07	1.4678e-05	3.78285	0.0103926	5002.81	7048.26	2957.37	0.419589	-1.25295	4.99013e-13	9.00312e-12	3.84432	0.196534	5238.24	4455.21	6021.26	1.35151	0.434572	0.00261727	0.0304877	0.0165495	0.671358
VC1084_-_sensory_box_sensor_histidine_kinase	3999.98	3746.75	4253.21	1.13517	0.182913	0.264564	1	0.721808	1.87393	5661.15	7609.2	3713.1	0.487975	-1.03512	0.000849723	0.0052399	1.6569	0.382417	6733.42	8424.98	5041.87	0.598443	-0.740715	1.19559e-05	6.45018e-05	2.67146	0.304489	8835.89	7406.25	10265.5	1.38606	0.470995	0.00125185	0.0171588	0.547532	0.689719
VC1085_-_sensor_histidine_kinase	3250.12	2931.18	3569.06	1.21762	0.284066	0.16658	1	0.350388	1.24052	4316.66	5949.99	2683.33	0.45098	-1.14886	0.000125784	0.00105382	0.933874	0.411734	5489.3	7068.8	3909.79	0.553105	-0.854374	7.46316e-07	5.32162e-06	1.76873	0.290054	6656.49	5352.12	7960.85	1.48742	0.572811	0.000168227	0.00321455	0.614532	0.768627
VC1086_-_response_regulator	3945.25	3638.49	4252.02	1.16862	0.224811	0.272128	1	0.194109	0.692625	5543.05	7384.09	3702.02	0.501351	-0.996108	0.00069767	0.00448056	0.474238	0.521538	6698.17	8420.02	4976.31	0.591009	-0.758747	8.1536e-06	4.5904e-05	0.985313	0.257489	8758.22	7384.04	10132.4	1.3722	0.456493	0.00237678	0.0283677	0.74341	0.604219
VC1087_-_response_regulator	6046.59	5279.94	6813.24	1.2904	0.36782	0.0967243	1	0.100241	2.04866	8762.86	10715	6810.71	0.635624	-0.653756	0.0255526	0.0799342	0.238978	0.536765	11088.1	13495.9	8680.35	0.643185	-0.636695	8.69588e-05	0.000382441	2.46625	0.183226	15629.5	13585.4	17673.6	1.30093	0.379546	0.00743462	0.0712071	0.596758	0.388072
VC1088_-_sensor_histidine_kinase	1115.7	1014.23	1217.18	1.2001	0.263158	0.150218	1	0.691279	1.78296	1428.69	2059	798.391	0.387757	-1.36677	1.05633e-05	0.000124544	1.77295	0.285845	1793.87	2410.72	1177.03	0.48825	-1.03431	1.31146e-08	1.29444e-07	2.66759	0.700758	1994.53	1592.52	2396.53	1.50486	0.58963	9.49263e-05	0.00204566	0.530301	1.98307
VC1089_-_periplasmic_binding_protein-like_protein	424.645	378.846	470.443	1.24178	0.312407	0.0689297	1	1.33857	6.02869	598.661	769.746	427.576	0.555477	-0.848201	0.0155062	0.053752	2.7381	0.0876379	727.628	932.463	522.794	0.56066	-0.834803	9.15745e-06	5.11104e-05	7.76695	0.267528	959.021	853.648	1064.39	1.24688	0.31832	0.0295929	0.204618	0.158565	0.538212
VC1090_-_hypothetical_protein	27.9013	34.1953	21.6073	0.63188	-0.662278	0.0166494	0.72089	0.684807	1.42891	125.055	69.2533	180.857	2.61152	1.38489	0.000218012	0.0016846	0.31915	1.32233	102.711	42.7212	162.701	3.80844	1.9292	7.2986e-13	1.28688e-11	0.806809	1.1409	346.154	360.985	331.323	0.917831	-0.123699	0.563082	0.909375	0.865777	0.747377
VC1091_-_oligopeptide_ABC_transporter_periplasmic_oligopeptide-binding_protein	79278.4	74848.4	83708.4	1.11837	0.161402	0.389955	1	0.320871	0.758913	103843	151889	55796	0.367347	-1.44479	1.14399e-10	4.10882e-09	0.8136	0.00503399	111413	165704	57121.9	0.344722	-1.5365	1.22513e-22	5.4624e-21	1.4126	0.0849505	113836	111368	116304	1.04432	0.0625593	0.511441	0.895657	0.0300878	0.374726
VC1092_oppB_oligopeptide_transporter_permease	3133.84	2883.35	3384.34	1.17375	0.231129	0.421473	1	1.41505	1.09009	5457.51	5841.45	5073.56	0.868544	-0.203329	0.246302	0.417025	1.8791	2.12981	5505.34	6697.84	4312.84	0.643915	-0.635057	0.00040306	0.00147225	1.33651	0.414767	9458.33	10135.5	8781.13	0.866371	-0.206944	0.33492	0.793099	2.91566	0.575779
VC1093_-_oligopeptide_ABC_transporter_permease	3788.55	3572.8	4004.29	1.12077	0.164489	0.493687	1	0.336452	1.00818	5837.97	7245.67	4430.27	0.611437	-0.709724	0.00747433	0.0303591	0.5955	0.662972	5755.05	7924.67	3585.43	0.452439	-1.1442	3.09519e-11	4.60009e-10	1.64139	0.129647	8073.28	8846.24	7300.32	0.825245	-0.277105	0.0901867	0.427148	1.37712	0.27465
VC1094_oppD_oligopeptide_transporter_ATP-binding_component	4725.68	4574.91	4876.44	1.06591	0.0920831	0.536539	1	0.811181	0.29655	7930.65	9289.26	6572.04	0.707488	-0.499221	0.106447	0.234075	1.28588	0.338394	7483.46	9653.38	5313.53	0.550432	-0.861364	5.39731e-07	3.9727e-06	0.460261	0.291606	11970.6	13122	10819.1	0.8245	-0.278408	0.0964027	0.443064	0.626962	0.476371
VC1095_-_oligopeptide_ABC_transporter_ATP-binding_protein	6095.49	5584.76	6606.21	1.1829	0.242327	0.211812	1	0.607759	0.738042	9783.56	11339.3	8227.82	0.725603	-0.462748	0.125898	0.262982	1.05897	0.302694	9968.1	13081.2	6855	0.524034	-0.932266	1.14589e-08	1.1456e-07	1.11865	0.0440123	15192.3	16427.8	13956.8	0.849581	-0.235176	0.126	0.518845	0.538531	0.0888939
VC1096_-_hypothetical_protein	360.638	373.675	347.6	0.930219	-0.104357	0.956725	1	1.32133	0.0210172	566.028	759.094	372.962	0.491325	-1.02525	0.00152523	0.00854965	2.18621	0.681985	502.648	688.164	317.131	0.460836	-1.11767	4.8751e-08	4.32512e-07	0.0460529	0.185295	695.352	745.074	645.63	0.866531	-0.206677	0.397669	0.840744	1.7797	0.337238
VC1097_-_phosphate_acetyltransferase	4919.03	4838.52	4999.55	1.03328	0.0472331	1	1	0.479957	0.0739763	11671.6	9802.69	13540.6	1.38132	0.466043	0.22895	0.396649	0.315134	1.79611	10631.3	9898.04	11364.6	1.14817	0.199336	0.282213	0.394773	0.0694891	0.257989	25089.4	27039.8	23139	0.85574	-0.224755	0.145661	0.563327	1.68359	0.219751
VC1098_-_acetate_kinase	1303.26	1345.18	1261.34	0.937673	-0.092844	0.525179	1	0.694357	0.108076	3073.14	2725.12	3421.15	1.25541	0.328161	0.51629	0.675407	0.474275	0.652739	2678.59	2496.72	2860.45	1.14568	0.196207	0.360542	0.476984	0.0952328	0.861439	6327.7	6831.38	5824.01	0.852539	-0.230163	0.102814	0.463202	0.689161	0.673635
VC1099_-_hypothetical_protein	1950.79	1954.93	1946.66	0.99577	-0.00611508	0.781409	1	1.17305	0.119638	3291.08	3971.38	2610.77	0.657397	-0.605164	0.0811164	0.191393	1.81012	0.167182	3179.6	3854.28	2504.93	0.649909	-0.62169	0.00107422	0.00350454	0.195715	0.528594	5155.91	5211.88	5099.94	0.978522	-0.031324	0.875366	0.987077	0.288505	0.810918
VC1100_-_hypothetical_protein	126.587	136.025	117.148	0.861229	-0.215532	0.538913	1	0.603225	0.544634	216.55	276.177	156.923	0.568197	-0.815537	0.0124552	0.045882	0.786189	0.238088	199.275	232.01	166.54	0.717815	-0.478316	0.036114	0.0725836	0.73684	1.06145	326.146	313.277	339.014	1.08216	0.113907	0.316232	0.78281	0.377809	1.36795
VC1101_-_hypothetical_protein	3063.69	2965.88	3161.51	1.06596	0.0921573	0.4352	1	1.1726	1.48875	5141.86	6025.51	4258.22	0.706699	-0.500832	0.161943	0.312772	1.84217	0.147457	5067.41	6262.3	3872.52	0.618387	-0.693418	7.72475e-05	0.000346008	2.19852	0.387115	8191.68	8499.18	7884.19	0.927642	-0.10836	0.67101	0.939996	0.229991	0.585605
VC1102_-_ABC_transporter_permease	1494.08	1408.26	1579.9	1.12188	0.165916	0.270025	1	1.10162	1.02967	1956.15	2860.73	1051.56	0.367585	-1.44385	3.79165e-06	5.18001e-05	2.72452	0.00288778	2091.34	3128.93	1053.76	0.336778	-1.57013	8.00879e-19	2.7029e-17	2.02	0.043075	2122.11	2098.92	2145.31	1.0221	0.0315404	0.741274	0.961406	0.0176167	0.144734
VC1103_-_ABC_transporter_ATP-binding_protein	903.25	840.253	966.246	1.14995	0.201566	0.249088	1	0.69901	0.715184	1209.62	1706.45	712.786	0.417701	-1.25946	7.09595e-05	0.000658497	1.6792	0.0198787	1275.36	1913.49	637.236	0.333023	-1.58631	1.21139e-18	3.98218e-17	1.34657	0.063464	1359.88	1422.56	1297.21	0.911886	-0.133075	0.386054	0.833959	0.055524	0.16653
VC1104_-_GGDEF_family_protein	667.963	663.819	672.107	1.01249	0.0179008	0.882193	1	0.00212837	0.146673	1188.7	1346.46	1030.93	0.765664	-0.385217	0.169762	0.323916	0.00825499	0.0984376	1142.43	1330.64	954.208	0.717104	-0.479746	0.00890761	0.0219382	0.201039	0.195164	2000.14	2057.82	1942.47	0.943943	-0.0832282	0.635924	0.929096	0.148444	0.228741
VC1105_-_hypothetical_protein	106.26	116.363	96.1569	0.826352	-0.275171	0.269399	1	0.165545	0.0217541	240.211	235.894	244.527	1.0366	0.0518555	0.992013	1	0.128546	0.910284	208.467	190.37	226.564	1.19012	0.251111	0.34011	0.455713	0.026622	0.683832	474.469	487.771	461.166	0.945456	-0.080918	0.567808	0.909375	0.878326	0.567079
VC1106_-_preprotein_translocase_SecA_subunit-like_protein	191.242	189.787	192.698	1.01534	0.0219601	0.799191	1	0.758061	0.509894	414.603	384.426	444.78	1.157	0.210387	0.772681	0.871509	0.633659	0.517315	411.291	381.297	441.285	1.15733	0.210798	0.444812	0.558752	0.429946	1.86884	892.79	887.264	898.316	1.01246	0.0178598	0.651493	0.933933	0.405079	1.68142
VC1107_lolA_outer-membrane_lipoprotein_carrier_protein	543.538	557.637	529.439	0.949434	-0.0748605	0.573778	1	0.494415	0.194567	1358.14	1129.87	1586.42	1.40407	0.489614	0.203183	0.366557	0.292814	0.176199	1302.87	1047.85	1557.89	1.48674	0.572155	0.00510499	0.0136661	0.129757	0.0571276	3168.71	3165.62	3171.79	1.00195	0.00281109	0.993046	1	0.111244	0.0514167
VC1108_-_recombination_factor_protein_RarA	1570.91	1541.46	1600.35	1.03821	0.0540923	0.958461	1	0.432846	0.318392	3357.96	3123.5	3592.41	1.15012	0.201785	0.70922	0.82689	0.354462	0.472021	3341.97	3167.22	3516.71	1.11035	0.151009	0.428911	0.544358	0.259474	0.124913	7163.45	7166.98	7159.92	0.999015	-0.00142158	0.907475	0.995725	0.370095	0.125425
VC1109_-_hypothetical_protein	126.487	129.826	123.147	0.94855	-0.0762045	0.71472	1	0.192327	0.0457411	254.029	263.209	244.849	0.930247	-0.104314	0.593486	0.736918	0.180042	0.146016	239.564	243.813	235.315	0.965146	-0.0511808	0.741262	0.820125	0.0556185	0.0112748	483.813	488.558	479.067	0.980572	-0.0283041	0.821819	0.97883	0.133518	0.00920183
VC1110_-_seryl-tRNA_synthetase	3928.51	3968.87	3888.16	0.979665	-0.0296395	0.785497	1	0.161327	0.202033	8194.73	8044.75	8344.72	1.03729	0.0528172	0.943717	0.974622	0.127743	0.074325	7686.98	7697.43	7676.52	0.997284	-0.00392415	0.905401	0.941189	0.211144	1.11094	16140.8	16655.9	15625.6	0.938144	-0.092118	0.41125	0.850793	0.0862464	0.987314
VC1111_-_adenosylmethionine-8-amino-7-oxononanoate_aminotransferase	92.9163	92.8907	92.942	1.00055	0.000796983	0.897793	1	0.00208795	0.709732	148.428	188.405	108.451	0.575624	-0.796802	0.00883263	0.0349254	0.00456318	0.0336515	150.198	184.015	116.38	0.632448	-0.660982	0.00939486	0.0229488	0.868462	0.78989	226.734	216.485	236.982	1.09468	0.130509	0.248169	0.705071	0.0580636	1.10653
VC1112_-_biotin_synthase	122.765	130.195	115.335	0.885863	-0.174844	0.628685	1	1.38108	1.04796	211.543	264.497	158.589	0.599586	-0.737961	0.0495133	0.133437	1.73786	0.216655	197.891	228.395	167.387	0.732884	-0.448343	0.0378148	0.0755711	1.34234	0.453893	328.541	316.362	340.72	1.07699	0.10701	0.801703	0.978542	0.27822	0.554624
VC1113_-_8-amino-7-oxononanoate_synthase	100.995	105.416	96.5743	0.916126	-0.126381	0.810341	1	0.444827	0.0192899	195.38	214.032	176.728	0.82571	-0.276294	0.543704	0.698891	0.509276	0.790994	176.794	191.196	162.392	0.84935	-0.235569	0.239552	0.345138	0.0273961	0.182216	341.56	352.472	330.648	0.938084	-0.0922106	0.52482	0.89977	0.888739	0.207794
VC1114_-_biotin_synthesis_protein_BioC	135.684	138.558	132.811	0.95852	-0.0611193	0.729198	1	0.0342442	0.519382	358.823	280.976	436.669	1.55412	0.636094	0.056848	0.147698	0.0192523	1.57479	318.481	262.971	373.99	1.42217	0.508096	0.0192058	0.0426931	0.41943	0.136101	816.848	872.243	761.453	0.872983	-0.195974	0.365898	0.815681	1.34246	0.108284
VC1115_bioD_dithiobiotin_synthetase	892.443	894.47	890.416	0.995467	-0.00655453	0.793857	1	0.0640303	1.4502	1886.51	1813.5	1959.51	1.08051	0.111717	0.976904	0.995688	0.0440952	3.72211	1750.79	1763.01	1738.57	0.986141	-0.0201348	0.923322	0.95432	1.48766	0.531244	3727.71	3916.12	3539.29	0.903774	-0.145966	0.591026	0.91759	3.96627	0.474663
VC1116_-_hypothetical_protein	3335.82	2878.54	3793.1	1.31771	0.398038	0.28094	1	3.97009	3.60406	8107.87	5817.62	10398.1	1.78735	0.837822	0.0382761	0.109875	2.62324	4.52946	11052.5	7504.6	14600.3	1.94551	0.96015	1.19468e-06	8.10167e-06	1.26875	0.0914023	25228.2	20730.8	29725.6	1.43388	0.519929	0.000352706	0.00600064	1.95778	0.090803
VC1117_-_heat_shock_protein_HtpX	1256.57	1251.18	1261.96	1.00862	0.0123784	0.762987	1	1.36793	3.66327	5522.97	2536.7	8509.24	3.35445	1.74608	1.04909e-07	2.04494e-06	0.27667	5.35561	4821.46	2499.01	7143.9	2.85869	1.51535	2.31038e-13	4.43661e-12	1.02962	3.76302	15757.1	16972.8	14541.4	0.856744	-0.223065	0.0377219	0.243231	2.751	1.56818
VC1118_-_transcriptional_regulator	205.087	202.278	207.896	1.02777	0.0395207	0.530752	1	1.15759	0.781412	595.511	410.864	780.158	1.89882	0.925105	0.000833844	0.00515923	0.672806	0.771675	571.416	411.751	731.081	1.77554	0.82826	0.00011718	0.000496225	0.478747	9.40976	1523.06	1557.61	1488.5	0.955636	-0.0654669	0.584395	0.915222	0.522526	6.2669
VC1119_-_short_chain_dehydrogenase	167.305	165.007	169.603	1.02786	0.0396368	0.455085	1	3.0286	0.946587	355.078	335.525	374.631	1.11655	0.159051	0.217572	0.382923	2.94238	0.406378	330.867	335.935	325.8	0.969831	-0.0441953	0.844593	0.898567	0.98179	0.747237	705.391	747.512	663.271	0.887304	-0.1725	0.4439	0.867805	0.380128	0.696461
VC1120_-_hypothetical_protein	625.171	612.171	638.171	1.04247	0.0600102	0.589351	1	0.954559	1.88593	1038.4	1243.39	833.403	0.670267	-0.577193	0.117287	0.249564	1.5002	0.218163	1097.6	1264.19	931.013	0.736451	-0.441338	0.0203444	0.0446358	2.38613	0.0786088	1779.06	1662.68	1895.44	1.13999	0.189022	0.227257	0.677454	0.259199	0.11464
VC1121_-_hypothetical_protein	584.52	596.306	572.733	0.960468	-0.0581902	0.871706	1	1.09923	1.40722	956.496	1211.24	701.747	0.57936	-0.787467	0.0204212	0.0673014	1.77305	0.080769	949.926	1134.53	765.322	0.674572	-0.567956	0.0031932	0.00896917	2.04054	0.415382	1479.44	1400.8	1558.09	1.11229	0.153529	0.226568	0.677086	0.145151	0.633788
VC1122_-_cyclopropane-fatty-acyl-phospholipid_synthase	1146.87	1179.53	1114.21	0.944622	-0.082191	0.938597	1	0.655814	0.337655	2118.07	2395.13	1841	0.768645	-0.37961	0.31311	0.491324	0.852287	0.174019	2073.3	2206.35	1940.25	0.879392	-0.185421	0.269136	0.380597	0.426658	0.0265147	3811.63	3673.12	3950.13	1.07542	0.104895	0.570599	0.909904	0.179135	0.032648
VC1123_-_hypothetical_protein	560.499	543.206	577.793	1.06367	0.0890543	0.65684	1	0.23848	0.300951	848.926	1102.54	595.306	0.539939	-0.889133	0.00469577	0.0207961	0.478966	0.22783	909.935	1144.04	675.831	0.590741	-0.759403	7.9777e-05	0.000355696	0.442925	0.143727	1281.83	1187.67	1375.99	1.15856	0.212327	0.277141	0.739564	0.352796	0.270344
VC1124_-_hypothetical_protein	1996.68	1761.55	2231.8	1.26695	0.34136	0.270723	1	0.0946094	1.00498	2399.99	3571.07	1228.92	0.344131	-1.53897	1.95709e-08	4.60093e-07	0.221269	0.0596571	2958.05	4418.9	1497.2	0.338816	-1.56142	1.71748e-17	5.20477e-16	1.75703	0.0392743	2750.06	2451.94	3048.18	1.24317	0.314024	0.0411042	0.258417	0.143148	0.169052
VC1125_-_hypothetical_protein	1082.55	985.74	1179.36	1.19642	0.258728	0.349628	1	0.0728299	0.288164	1540.23	1998.6	1081.86	0.541309	-0.885475	0.00168045	0.00929878	0.117749	0.212273	1828.68	2335.2	1322.16	0.566188	-0.820647	1.17402e-05	6.37615e-05	0.412164	0.138771	2424.92	2158.21	2691.63	1.24716	0.318649	0.044787	0.273589	0.294583	0.277523
VC1126_-_adenylosuccinate_lyase	1911.99	2069.66	1754.33	0.847644	-0.23847	0.163009	1	3.1041	2.22453	4755.39	4187.61	5323.18	1.27117	0.34616	0.597512	0.740258	1.93496	0.789992	3998.93	3470.12	4527.75	1.30478	0.383807	0.0606897	0.112639	1.9457	1.40973	9920.09	10621.3	9218.91	0.867965	-0.204291	0.0979421	0.447488	0.687863	1.01998
VC1127_-_hypothetical_protein	423.181	433.321	413.042	0.953201	-0.0691472	0.618739	1	0.303119	0.393792	859.044	878.526	839.561	0.955648	-0.0654495	0.672554	0.799277	0.286196	0.0228557	768.95	817.52	720.38	0.881177	-0.182496	0.446117	0.559666	0.443617	0.0568966	1571.13	1675.56	1466.7	0.875345	-0.192077	0.258651	0.719218	0.0227809	0.0673497
VC1128_mnmA_tRNA-specific_2-thiouridylase_MnmA	1374.26	1458.59	1289.94	0.884379	-0.177263	0.367279	1	0.388866	0.411294	2926.82	2956.82	2896.82	0.979709	-0.0295755	0.751005	0.853795	0.332959	0.131691	2603.46	2553.72	2653.21	1.03896	0.0551398	0.798457	0.868054	0.450452	0.324073	5590.68	5780.26	5401.1	0.934404	-0.0978813	0.419411	0.856007	0.116797	0.267607
VC1129_-_inosine-guanosine_kinase	307.076	308.786	305.365	0.988921	-0.0160725	0.551514	1	2.02934	3.1902	681.276	625.005	737.547	1.18007	0.238868	0.886086	0.938849	1.63357	0.254718	634.569	603.881	665.257	1.10164	0.139647	0.570877	0.675131	2.92378	2.24069	1413.08	1472.17	1353.98	0.919721	-0.120731	0.27449	0.736848	0.248068	1.88761
VC1130_-_DNA-binding_protein_H-NS	7723.53	7214.73	8232.34	1.14105	0.190357	0.5232	1	0.70313	0.630403	24102.2	14614.7	33589.7	2.29835	1.2006	0.000180689	0.00143625	0.268395	0.766175	23207.4	16294.9	30120	1.84843	0.886303	3.1635e-06	1.95401e-05	0.272227	0.452772	64185.1	67045.5	61324.7	0.914673	-0.128672	0.437043	0.865449	0.467328	0.269127
VC1131_-_hypothetical_protein	1325.03	1225.73	1424.34	1.16204	0.216655	0.546248	1	1.17871	0.260591	1772.35	2482.6	1062.11	0.427821	-1.22492	2.37439e-06	3.38613e-05	2.47103	0.0695519	1956.67	2819.01	1094.33	0.388199	-1.36513	1.93523e-13	3.75338e-12	0.40674	0.255249	2173.93	2120.05	2227.82	1.05084	0.0715381	0.482074	0.880813	0.185552	0.723511
VC1132_hisG_ATP_phosphoribosyltransferase	284.884	300.157	269.612	0.898235	-0.154836	0.616667	1	0.0764033	0.462206	988.27	608.592	1367.95	2.24773	1.16847	0.000280199	0.00207311	0.0215936	0.402878	799.864	533.895	1065.83	1.99633	0.997352	1.81462e-05	9.43259e-05	0.27046	0.343012	2449.69	2729.4	2169.97	0.795036	-0.330909	0.023587	0.173551	0.235559	0.185201
VC1133_hisD_histidinol_dehydrogenase	257.972	245.539	270.405	1.10127	0.139168	0.541556	1	0.122379	0.656232	841.729	498.14	1185.32	2.37949	1.25065	5.05886e-05	0.00049429	0.0550837	1.30157	672.237	535.526	808.949	1.51057	0.595092	0.0137499	0.0319758	0.443663	2.30752	2005.7	2364.35	1647.05	0.696618	-0.52156	0.000188455	0.00356593	0.868965	1.2805
VC1134_-_histidinol-phosphate_aminotransferase	282.461	279.48	285.442	1.02133	0.0304509	0.73211	1	0.539786	0.142147	934.51	567.411	1301.61	2.29394	1.19783	4.6902e-05	0.000466494	0.231851	2.35103	703.243	565.181	841.304	1.48856	0.573913	0.0198807	0.043742	0.108592	3.84185	2154.4	2595.89	1712.91	0.659855	-0.599779	9.85161e-06	0.000312925	1.71538	2.02496
VC1135_-_imidazole_glycerol-phosphate_dehydratase/histidinol_phosphatase	447.772	437.646	457.899	1.04628	0.0652664	0.752179	1	0.183238	0.211957	1336.49	888.201	1784.77	2.00942	1.00678	0.000802158	0.00501058	0.0975469	3.49359	1063.53	906.581	1220.48	1.34625	0.428945	0.0807776	0.143741	0.162935	6.03638	3021.82	3558.61	2485.04	0.698316	-0.518049	3.7569e-05	0.000940194	2.66128	3.48362
VC1136_hisH_imidazole_glycerol_phosphate_synthase_subunit_HisH	245.436	232.828	258.045	1.10831	0.148363	0.507111	1	0.356902	0.147584	795.861	472.658	1119.06	2.3676	1.24342	2.33524e-05	0.000251622	0.167463	3.74555	639.066	510.813	767.319	1.50215	0.58703	0.0126149	0.0297466	0.0949902	3.79777	1896.78	2231.28	1562.28	0.700174	-0.514214	0.000108605	0.00228955	2.59398	2.12097
VC1137_-_1-(5-phosphoribosyl)-5-[(5-phosphoribosylamino)methylideneamino]_imidazole-4-carboxamide_isomerase	235.175	250.736	219.615	0.875881	-0.191194	0.69924	1	1.36716	0.0155443	734.647	509.374	959.919	1.88451	0.914189	0.000690814	0.00445868	0.676501	2.35127	536.868	434.729	639.008	1.4699	0.555716	0.0267936	0.0562709	0.0106757	4.10862	1607.66	1914.25	1301.06	0.67967	-0.557094	4.20093e-05	0.00103792	1.88852	2.27454
VC1138_-_imidazole_glycerol_phosphate_synthase_subunit_HisF	254.918	253.34	256.496	1.01246	0.0178663	0.835499	1	0.397996	0.0163314	811.278	514.288	1108.27	2.15496	1.10766	0.00014264	0.00117225	0.192923	2.24579	626.773	507.742	745.803	1.46886	0.554698	0.021621	0.0470376	0.0103683	3.33196	1864.29	2210.14	1518.44	0.687033	-0.541548	6.26037e-05	0.00146289	1.63481	1.85157
VC1139_-_bifunctional_phosphoribosyl-AMP_cyclohydrolase/phosphoribosyl-ATP_pyrophosphatase_protein	332.542	334.293	330.791	0.989524	-0.0151931	0.875717	1	0.132595	0.363918	1046.05	678.373	1413.72	2.08398	1.05934	0.000471046	0.00321423	0.0672224	2.90676	808.298	655.009	961.586	1.46805	0.553901	0.0275286	0.0575342	0.273996	2.86176	2388.7	2819.51	1957.89	0.694408	-0.526144	0.000123701	0.00249915	2.19331	1.59619
VC1140_-_pseudouridine_synthase	463.296	463.35	463.243	0.999768	-0.000334846	0.847289	1	0.494777	0.024558	780.413	938.842	621.984	0.662502	-0.594004	0.0182562	0.061579	0.639667	0.2254	789.436	916.956	661.916	0.721862	-0.470205	0.00982561	0.0238508	0.024344	1.60001	1294.02	1240.88	1347.17	1.08566	0.118566	0.776462	0.968184	0.286499	2.17573
VC1141_-_isocitrate_dehydrogenase	21424.8	22238	20611.6	0.926863	-0.109573	0.79004	1	0.312973	0.0242604	39139.5	45141	33138	0.7341	-0.445951	0.0903854	0.207213	0.436233	0.20048	35823.6	40805.3	30841.9	0.755831	-0.403864	0.0143785	0.0332187	0.04217	0.297886	64472.2	66147	62797.4	0.949361	-0.0749713	0.659359	0.935593	0.313924	0.414654
VC1142_-_cold_shock-like_protein_CspD	1550.02	1568.65	1531.39	0.976245	-0.0346854	0.941861	1	0.34021	0.35035	2285.87	3180.97	1390.78	0.437219	-1.19357	2.96462e-05	0.000313345	0.614663	1.10942	2198.91	3031.21	1366.61	0.450846	-1.14929	6.71336e-11	9.44559e-10	0.627995	0.515564	2778.01	2773.4	2782.62	1.00332	0.00478874	0.773881	0.967948	2.75991	1.24869
VC1143_clpS_ATP-dependent_Clp_protease_adaptor_protein_ClpS	1664.24	1625.52	1702.97	1.04764	0.0671477	0.501906	1	2.34349	3.72978	2831.72	3304.11	2359.33	0.714059	-0.485885	0.251346	0.422981	3.42873	0.299566	2853.49	3374.12	2332.86	0.691397	-0.532413	0.00315653	0.00887903	4.97004	0.0909021	4729	4708.89	4749.12	1.00854	0.0122729	0.927535	0.99734	0.42116	0.115601
VC1144_clpA_ATP-dependent_Clp_protease_ATP-binding_subunit	10764.3	10334	11194.6	1.08328	0.115408	0.536983	1	0.331591	1.18023	20000.9	20980	19021.8	0.906665	-0.141358	0.707311	0.825161	0.442218	0.115711	20730.3	22171.9	19288.6	0.869957	-0.200984	0.224657	0.327981	1.29097	0.202784	38614.2	37959.8	39268.6	1.03448	0.0489042	0.634227	0.929048	0.10505	0.231867
VC1145_-_hypothetical_protein	1150.01	1115.58	1184.45	1.06173	0.0864133	0.876318	1	0.510815	0.112593	1891.07	2260.28	1521.86	0.673306	-0.570666	0.0218041	0.0708358	0.691378	0.125434	1983.73	2344.41	1623.04	0.692304	-0.530523	0.00389009	0.0106943	0.129801	0.102322	3170.5	3036.92	3304.08	1.08797	0.12164	0.467362	0.875826	0.161196	0.137339
VC1146_grxA_glutaredoxin_1	489.557	507.978	471.136	0.927473	-0.108622	0.399667	1	3.9948	2.77818	1979.44	1027.39	2931.49	2.85334	1.51265	4.31027e-05	0.000434274	0.969098	0.713468	1486.98	932.005	2041.96	2.19093	1.13154	3.02824e-07	2.33995e-06	1.27673	2.74336	5004.46	5851.18	4157.74	0.710581	-0.492928	0.000505331	0.00816741	0.472925	1.14318
VC1147_-_iron-containing_alcohol_dehydrogenase	5542.65	5603.47	5481.83	0.978292	-0.0316623	0.925266	1	0.728333	2.32954	8413	11380.1	5445.93	0.47855	-1.06326	0.000173264	0.00138575	1.43854	0.364683	8278.7	10859.3	5698.14	0.524726	-0.930365	9.7235e-08	8.23526e-07	4.14323	0.571588	11237.8	10875.8	11599.8	1.06657	0.0929838	0.319862	0.784354	0.823661	1.15112
VC1148_-_DNA-binding_transcriptional_regulator_HexR	2522.43	2566.72	2478.14	0.965489	-0.0506676	0.82271	1	0.286387	0.113761	5624.25	5203.53	6044.97	1.16171	0.216245	0.624124	0.763957	0.216307	0.551981	5162	4905.25	5418.76	1.10469	0.143636	0.506535	0.616313	0.0990457	0.00716451	11550.3	12068.7	11032	0.914102	-0.129573	0.433693	0.862427	0.566902	0.00715276
VC1149_-_glutamate_decarboxylase	2910.14	2938.69	2881.58	0.980567	-0.0283112	0.687456	1	3.36062	5.49511	6004.53	5946.05	6063	1.01967	0.0280994	0.666291	0.794822	3.1073	2.87994	5962.07	5698.94	6225.2	1.09234	0.127427	0.676215	0.767256	5.03534	2.41071	12383.3	12090.7	12676	1.04841	0.0681982	0.94923	1	2.59927	2.37773
VC1150_-_hypothetical_protein	2339.43	2577.4	2101.47	0.815344	-0.294519	0.223336	1	0.857393	0.208902	4862.87	5222.25	4503.49	0.862366	-0.213629	0.298141	0.472808	0.75468	0.126402	4550.28	4159.84	4940.72	1.18772	0.248195	0.291685	0.405874	0.212105	0.320617	9522.47	8985.99	10059	1.1194	0.162732	0.36737	0.815699	0.104034	0.311686
VC1151_-_hypothetical_protein	746.758	714.376	779.14	1.09066	0.1252	0.634879	1	0.0941984	0.0574286	1160.9	1449.43	872.374	0.601876	-0.732461	0.0132939	0.0478357	0.184011	0.0176342	1221.77	1542.24	901.301	0.584411	-0.774945	9.80824e-05	0.000423205	0.0700279	0.234885	1788.16	1741.26	1835.06	1.05387	0.0756942	0.476338	0.879026	0.0366066	0.415927
VC1152_-_hypothetical_protein	1435.28	1394.44	1476.11	1.05857	0.082123	0.880499	1	0.244923	0.170186	3019.55	2826.26	3212.84	1.13678	0.184955	0.750479	0.853795	0.201451	0.181608	3129.25	2921.51	3336.98	1.14221	0.191829	0.312315	0.425824	0.127278	0.227303	6603.53	6412.84	6794.22	1.05947	0.0833452	0.481695	0.880813	0.162835	0.233076
VC1153_-_hypothetical_protein	15654	15521.9	15786.2	1.01703	0.0243585	0.815864	1	0.236787	1.00378	20240.4	31499.9	8980.85	0.285107	-1.81042	2.53769e-14	1.89302e-12	0.667942	0.510112	21299.7	31265.2	11334.2	0.362519	-1.46387	1.19284e-18	3.95473e-17	2.16099	1.38407	20506.9	17938.7	23075	1.28633	0.363258	0.000665906	0.0102097	1.80543	5.63065
VC1154_-_hypothetical_protein	5805.35	5609.86	6000.85	1.0697	0.0972037	0.928208	1	0.711493	0.186017	11751.8	11363.8	12139.8	1.06829	0.0952972	0.977169	0.995688	0.662905	0.180669	11847.5	11877.1	11817.9	0.99501	-0.00721678	0.944707	0.969962	0.160703	0.132567	24143.2	24227.8	24058.6	0.993017	-0.0101095	0.868985	0.986144	0.164409	0.114318
VC1155_-_response_regulator	2242.13	2330.14	2154.13	0.924462	-0.113314	0.661199	1	0.288622	0.646089	4046.26	4727.09	3365.42	0.711944	-0.490165	0.0752984	0.182557	0.381476	0.10304	3950.4	4265.67	3635.13	0.852182	-0.230766	0.188569	0.284614	0.837649	0.0720847	7059.48	6718.51	7400.44	1.1015	0.13947	0.383823	0.831759	0.158544	0.0797647
VC1156_-_sensor_histidine_kinase	3944.83	4126.53	3763.13	0.911935	-0.132997	0.664865	1	0.191491	0.587871	7320.81	8374.83	6266.8	0.748289	-0.418332	0.138679	0.281161	0.266785	0.389136	7128.94	7451.81	6806.08	0.913346	-0.130767	0.458025	0.569996	0.730118	0.217355	13184.6	12513.7	13855.4	1.10722	0.146942	0.253514	0.713111	0.527445	0.232868
VC1157_-_response_regulator	1709.4	1747.91	1670.89	0.955937	-0.0650127	0.860988	1	0.191749	0.847774	2851.93	3547.38	2156.47	0.607905	-0.718081	0.0134795	0.0484065	0.328679	0.574612	2848.19	3308.88	2387.5	0.721544	-0.47084	0.0139252	0.0323643	1.20772	0.589292	4583.47	4306.87	4860.07	1.12845	0.174337	0.171092	0.60006	0.92842	0.871749
VC1158_-_hypothetical_protein	2435.16	2366.13	2504.2	1.05835	0.0818196	0.720221	1	0.231817	0.185081	4857.07	4798.15	4915.98	1.02456	0.0350007	0.987601	1	0.232423	0.216631	4917.91	4957.29	4878.53	0.984113	-0.0231043	0.665109	0.758364	0.177991	0.797265	9870.31	9808.58	9932.04	1.01259	0.0180457	0.836622	0.980064	0.174766	0.811808
VC1159_-_phosphoserine_aminotransferase	1104.97	1118.29	1091.65	0.976174	-0.0347894	0.853031	1	0.529811	0.386688	2576.02	2266.71	2885.33	1.27292	0.348136	0.342056	0.518295	0.37784	0.348779	2352.1	2160.57	2543.63	1.1773	0.23548	0.337825	0.453277	0.322988	1.32232	5467.88	5756.68	5179.07	0.899664	-0.152542	0.202054	0.644017	0.268295	1.05998
VC1160_-_hypothetical_protein	1124.69	1115.76	1133.62	1.016	0.0229068	0.867246	1	0.20177	0.164228	2188.15	2264.38	2111.93	0.932674	-0.100556	0.840379	0.913718	0.247946	0.746779	2188.62	2244.48	2132.77	0.950231	-0.0736505	0.679085	0.768869	0.183945	0.490092	4277.64	4212.6	4342.69	1.03088	0.0438795	0.814894	0.97883	0.714162	0.564258
VC1161_-_gonadoliberin_III-like_protein	896.961	872.278	921.645	1.0566	0.0794237	0.705883	1	0.0872151	0.271459	2037.12	1768.99	2305.24	1.30314	0.381989	0.215407	0.38084	0.0671652	3.08624	2010.62	1824.49	2196.74	1.20403	0.267868	0.326566	0.441069	0.217893	2.01454	4534.28	4596	4472.55	0.973138	-0.0392831	0.424515	0.857865	2.40183	1.6846
VC1162_-_hypothetical_protein	393.062	414.262	371.862	0.897649	-0.155777	0.56914	1	0.00350177	0.0176602	1270.81	840.266	1701.36	2.02478	1.01777	0.00144835	0.00817782	0.00327359	0.234454	1130.68	736.193	1525.16	2.07169	1.0508	1.78084e-06	1.17501e-05	0.0120695	0.359971	3250.33	3395.88	3104.79	0.914282	-0.12929	0.356555	0.812618	0.157022	0.182444
VC1163_-_hypothetical_protein	198.315	194.926	201.704	1.03477	0.0493147	0.881203	1	0.626657	0.470484	437.791	394.913	480.668	1.21715	0.283507	0.56675	0.717033	0.510029	0.266665	398.588	399.131	398.045	0.997278	-0.00393167	1	1	0.438436	0.302061	884.653	959.039	810.267	0.844874	-0.243191	0.113492	0.490785	0.224875	0.244912
VC1164_-_hypothetical_protein	121.725	115.714	127.736	1.1039	0.142606	0.742646	1	0.786582	1.50389	279.075	234.341	323.808	1.38178	0.466525	0.262363	0.435046	0.618686	1.07531	275.964	252.743	299.184	1.18375	0.243361	0.44549	0.559241	1.23863	1.16006	627.388	645.81	608.967	0.942951	-0.0847447	0.366411	0.815681	0.814455	0.960639
[truncated: 2,730 more rows]
